# Supplementary material for: Systematically Analyzing the Pathogenic Variations for Acute Intermittent Porphyria
Source: Front Pharmacol. 2019 Sep 13;10:1018. doi: 10.3389/fphar.2019.01018 (PMC6753391; doi:10.3389/fphar.2019.01018)
Supplement: Table S1 — One hundred seventeen collected AIP patients’ clinical symptoms and mutation information. [file Table_1.xlsx]

## Sheet: Data collection 
Case_number	Gender	Race	Age	Phenotype/symptoms	Clinical diagnosis & results	Other informations	Detected mutation	Mutation_Type	Affected amino acid	Affected protein description	References
1	Female	Chinese	21	1、severe continuous abdominal pain 2、vomiting 3、confusion and frequent convulsion 4、 mild anemia (hemoglobin: 105 g/L↓)	1、lower serum sodium concentration(129 mmol/L↓) 2、MRI of head, pituitary and adrenal glands(normal) 3、cerebral spinal fluid (CSF) testing results（CSF-PRO 0.1 g/L, CSF-Glu 4.2 mmol/L) 4、endocrine gland function testing re_x0002_sults（normal) 5、free erythrocyte protoporphyrin (FDP, 7.6 μg/gHb↑), urine porphobilinogen (PBG),and uroporphyrin（positive)	1、After four months,her symptoms reurred.Her serum sodium concentration dropped significantly in three days (134.4 to 104 mmol/L). 2、She had experienced two attacks,both of which occurred a few days before onset of menses and were relieved during menses.	c.988G>C	MS	A330P	Alanine at codon 330 is conserved among all vertebrate species.(Polyphen-2). Both polyphen-2 and SIFT analyses have shown that this variant is probably damaging.	1、Yang J, Wang H, Yin K, et al. A novel mutation in the porphobilinogen deaminase gene in an extended Chinese family with acute intermittent porphyria[J]. Gene, 2015, 565(2):288-290.
2	Female	Chinese	32	1、frequent severe abdominal pain 2、convulsion 3、numbness and confusion 4、hypertension 5、hyponatremia, 6、chronic renal failure 7、anemia （hemoglobin: 71 g/l↓） 8、a high urinary δ-aminolevulinic acid concentration 9、vomiting 10、fatigue 11、convulsions 12、abdominal tenderness 13、muscle strength in the arms was low	1、frequent abdominal distention and constipation. 2、high blood pressure (160/100 mmHg) 3、a heart rate of 100 beats/min 4、patient's skin was pale 5、a mild decrease in peristalsis 6、low serum sodium concentration(Na+:121 mEq/l↓) 7、chronic renal failure (creatinine concentration:155 μmol/l↑, blood urea nitrogen concentration: 14.7 mmol/l↑) 8、mildly abnormal liver function (ALT: 133 IU/l↑, AST: 119 I…	n.a.	(IVS11-2A → G)	splicing mutation	n.a.	n.a.	2、Kong X F, Han Y, Li X H, et al. Recurrent porphyria attacks in a Chinese patient with a heterozygous PBGD mutation[J]. Gene, 2013, 524(2):401-402.
3	Female	Japanese	28	n.a.	1、increased excretion of δ-aminolevulinic acid (ALA) (43.0 mg/day ) and PBG(83.0 mg/day) in urine.	n.a.	c. G502T	missense mutation	G168X	n.a.	3、Susa S, Daimon M, Kato T, et al. A novel G168X mutation and a recurrent 730-731delCT mutation of the porphobilinogen deaminase gene in Japanese patients with acute intermittent porphyria.[J]. Blood Cells Molecules & Diseases, 2013, 51(2):130-1.
4	Female	Japanese	22	n.a.	1、increased excretion of δ-aminolevulinic acid (ALA) (39.4 mg/day ) and PBG(94.8 mg/day) in urine.		c. 730-731delCT	frameshift mutation	n.a.	resulting in premature termination at residue 250.	3、Susa S, Daimon M, Kato T, et al. A novel G168X mutation and a recurrent 730-731delCT mutation of the porphobilinogen deaminase gene in Japanese patients with acute intermittent porphyria.[J]. Blood Cells Molecules & Diseases, 2013, 51(2):130-1.
5	Female	Chinese	28	1、frequent convulsion after aweek of low fever 2、pain of limbs and fatigue 3、numbness of extremities from 22 Dec 4、dysphagia 5、dysarthria 6、dark tea-colored urine 7、respiratory failure	1、serum sodium concentration was lower than normal (120 mmol/L↓) 2、She was diagnosed as having “epilepsy”and treated with valproate and phenobarbital in a local hospital for a fewdays. She recovered consciousness and her serumsodiumconcentration was increased to 135mmol/L. 3、Initial brain magnetic resonance imaging revealed hyper intense gyriform lesions on fluid-attenuated inversion recovery (FL…	Her mother and brother also carried the same mutation, but they were all asymptomatic,which could be explained as a triggering event might have been involved in seizure of AIP.	c.875_876delAA	frameshift mutation	p.Gln292Argfs*14	led to a premature termination codon	4、Yang J, Yang H, Chen Q, et al. Reversible MRI findings in a case of acute intermittent porphyria with a novel mutation in the porphobilinogen deaminase gene.[J]. Blood Cells Molecules & Diseases, 2017, 63:21-24.
6	Female	Chinese	26	1、recurrent severe abdominal pain 2、vomiting 3、constipation 4、severe hyponatraemia 5、mild consciousness disturbances 6、ALA (mg/24 h) 19.6 7、PBG (mg/24 h) 78.2 8、HMBS (U/ml RCB) 45.3	1、urine samples turned a cherry-red colour upon exposure to the sun 2、low sodium concentrations（Na+:121 mmol/l） 3、low serum osmotic pressure（249 mOsm/kg） 4、high urine osmolality（744 mOsm/kg） 5、high urine sodium concentrations（89 mmol/l） 6、accelerated hypertension（160/110 mmHg） 7、abnormal serum osmolality (249 mOsm/kg), 8、urine osmolality (744 mOsm/kg) 9、urinary Na(89 mmol/l）	n.a.	c.973 C>T	MS	R325X	n.a.	5、Li Y, Qu H, Wang H, et al. Novel A219P Mutation of Hydroxymethylbilane Synthase Identified in a Chinese Woman with Acute Intermittent Porphyria and Syndrome of Inappropriate Antidiuretic Hormone[J]. Annals of Human Genetics, 2015, 79(4):310.
7	Female	Chinese	32	1、severe hyponatraemia 2、mild consciousness disturbances 3、ALA (mg/24 h) 23.5 4、PBG (mg/24 h) 90 5、HMBS (U/ml RCB) 33.6	1、consistent attacks immediately prior to menstruation 2、No abnormal sex hormone levels were detected in different phases of her menstrual cycle. 3、urine samples turned a cherry-red colour upon exposure to the sun 4、low sodium concentrations（Na+:125 mmol/l） 5、low serum osmotic pressure（265 mOsm/kg） 6、high urine osmolality（942 mOsm/kg） 7、high urine sodium concentrations（223 mmol/l） 8、accelerated h…	n.a.	c.655 G>C	MS	A219P	1、alanine-to-proline substitution at this residue 2、A219D mutation affects binding to DPM and hinders the catalytic reaction	5、Li Y, Qu H, Wang H, et al. Novel A219P Mutation of Hydroxymethylbilane Synthase Identified in a Chinese Woman with Acute Intermittent Porphyria and Syndrome of Inappropriate Antidiuretic Hormone[J]. Annals of Human Genetics, 2015, 79(4):310.
8	Male	Chinese	39	1、recurrent diffuse abdominal pain 2、 persistent abdominal pain 3、proximal muscle weakness 4、chronic liver parenchymal disease 5、left renal cysts 6、a generalized tonic clonic convulsion for 3 minutes 7、persistent tachycardia and hypertension throughout the following hospitalization course 8、Tests for heavy metals (including mercury, lead, arsenic, and chromium) were negative	1、mildly elevated liver functions (alanine aminotransferase 41 IU/L; normal, <41 IU/L; aspartate aminotransferase 56 IU/L; normal, <40 IU/L), 2、mild hyponatremia (sodium 134 mEq/L; normal, 136 to 145 mEq/L), 3、 hyperbilirubinemia (total bilirubin 2.0 mg/dL; normal, <1.0 mg/dL) 4、 progressive hyponatremia (lowest level 114 mEq/L) 5、rhabdomyolysis with creatinine phosphokinase level up to 48860 IU/…	n.a.	c.517C>T	MS	R173W	n.a.	6、Chen M C, Chang C J, Lu Y H, et al. R173W mutation of hydroxymethylbilane synthetase is associated with acute intermittent porphyria complicated with rhabdomyolysis: the first report.[J]. Journal of Clinical Gastroenterology, 2015, 49(3):256-7.
9	Female	German	1953	1、neuropathy 2、psychosis 3、convulsions	1、Urinary PBG(mg/24 h) 446 2、Urinary ALA(mg/24 h) 362 3、Erythrocyte PBGD activity (pmol uroporphyrine h-1 mg Hb-1) 14.9 4、PBGD activity(100%) 100	n.a.	33 + 2 T→C	SD	STOPcodon + 41	n.a.	7、Brasch L V, Zang C, Haverkamp T, et al. Molecular analysis of acute intermittent porphyria: mutation screening in 20 patients in Germany reveals 11 novel mutations[J]. Blood Cells Molecules & Diseases, 2004, 32(2):309-314.
10	Female	German	1942	1、dark urine 2、chronic abdominal pain attacks	1、Urinary PBG(mg/24 h) 6.3 2、Urinary ALA(mg/24 h) 6.3 3、Erythrocyte PBGD activity (pmol uroporphyrine h-1 mg Hb-1) 12.1 4、PBGD activity(100%) 64	n.a.	181G→C	MS	D61H	n.a.	7、Brasch L V, Zang C, Haverkamp T, et al. Molecular analysis of acute intermittent porphyria: mutation screening in 20 patients in Germany reveals 11 novel mutations[J]. Blood Cells Molecules & Diseases, 2004, 32(2):309-314.
11	Female	German	1966	1、nausea 2、 vomiting 3、no appetite 4、sacral pain 5、worsened after NSAR	1、Urinary PBG(mg/24 h) >100 2、Urinary ALA(mg/24 h) >100 3、Erythrocyte PBGD activity (pmol uroporphyrine h-1 mg Hb-1) n.a. 4、PBGD activity(100%) n.a.	n.a.	218–219 del 2 bp	FS	FS→Stop + 9	n.a.	8、Gu X F, De R F, Voortman G, et al. Detection of eleven mutations causing acute intermittent porphyria using denaturing gradient gel electrophoresis.[J]. Human Genetics, 1994, 93(1):47-52.
12	Female	Turkish	1966	abdominal complaints	1、Urinary PBG(mg/24 h) n.a 2、Urinary ALA(mg/24 h) n.a 3、Erythrocyte PBGD activity (pmol uroporphyrine h-1 mg Hb-1) 3.68 4、PBGD activity(100%) 33	n.a.	267–61 del 8 bp	SD	Exon 7 deletion?	n.a.	7、Brasch L V, Zang C, Haverkamp T, et al. Molecular analysis of acute intermittent porphyria: mutation screening in 20 patients in Germany reveals 11 novel mutations[J]. Blood Cells Molecules & Diseases, 2004, 32(2):309-314.
13	Female	German	1950	1、constant abdominal pain 2、back pain 3、morphine addicted	1、Urinary PBG(mg/24 h) 37 2、Urinary ALA(mg/24 h) 22 3、Erythrocyte PBGD activity (pmol uroporphyrine h-1 mg Hb-1) n.a. 4、PBGD activity(100%) n.a.	n.a.	331G→A	MS	G111R	n.a.	9、Pivnik A V, Ias P, Karpova I V, et al. [The initial results of detecting mutations in the gene of the porphobilinogen deaminase enzyme in patients with acute intermittent porphyria in Russia][J]. Ter Arkh, 2000, 72(7):5-8.
14	Male	German	1940	1、abdominal colicky pain 2、paralytic attacks of the right arm and leg 3、depression since 1971	1、Urinary PBG(mg/24 h) 8.3 2、Urinary ALA(mg/24 h) 44.5 3、Erythrocyte PBGD activity (pmol uroporphyrine h-1 mg Hb-1) n.a. 4、PBGD activity(100%) 40	n.a.	345-1 G→C	SD	Exon 8 deletion	n.a.	7、Brasch L V, Zang C, Haverkamp T, et al. Molecular analysis of acute intermittent porphyria: mutation screening in 20 patients in Germany reveals 11 novel mutations[J]. Blood Cells Molecules & Diseases, 2004, 32(2):309-314.
14	Male	German	1940	1、abdominal colicky pain 2、paralytic attacks of the right arm and leg 3、depression since 1971	1、Urinary PBG(mg/24 h) 8.3 2、Urinary ALA(mg/24 h) 44.5 3、Erythrocyte PBGD activity (pmol uroporphyrine h-1 mg Hb-1) n.a. 4、PBGD activity(100%) 40	n.a.	962G→A	MS	R321H in cis	n.a.	7、Brasch L V, Zang C, Haverkamp T, et al. Molecular analysis of acute intermittent porphyria: mutation screening in 20 patients in Germany reveals 11 novel mutations[J]. Blood Cells Molecules & Diseases, 2004, 32(2):309-314.
15	Female	German	1937	1、abdominal pain 2、subileus 3、tetraplegia	1、Urinary PBG(mg/24 h) 1.94 2、Urinary ALA(mg/24 h) 2.3 3、Erythrocyte PBGD activity (pmol uroporphyrine h-1 mg Hb-1) 12.5 4、PBGD activity(100%) 65	n.a.	346C→T	MS	R116W	n.a.	10、Gu X F, De R F, Lee J S, et al. High prevalence of a point mutation in the porphobilinogen deaminase gene in Dutch patients with acute intermittent porphyria.[J]. Human Genetics, 1993, 91(2):128-130./
16	Female	Afghan	1980	1、major abdominal pain 2、back pain 3、hallucinations	1、Urinary PBG(mg/24 h) 66.2 2、Urinary ALA(mg/24 h) 105 3、Erythrocyte PBGD activity (pmol uroporphyrine h-1 mg Hb-1) n.a. 4、PBGD activity(100%) 49	n.a.	445C→T	NS	R149X	n.a.	11、Kauppinen R, Mustajoki S, Pihlaja H, et al. Acute intermittent porphyria in Finland: 19 mutations in the porphobilinogen deaminase gene[J]. Human Molecular Genetics, 1995, 4(2):215./
17	Female	German	1980	abdominal complaints	1、Urinary PBG(mg/24 h) n.a 2、Urinary ALA(mg/24 h) 5.74 3、Erythrocyte PBGD activity (pmol uroporphyrine h-1 mg Hb-1) n.a. 4、PBGD activity(100%) n.a.	n.a.	498+15G→T	SD?	Exon 9 deletion?	n.a.	7、Brasch L V, Zang C, Haverkamp T, et al. Molecular analysis of acute intermittent porphyria: mutation screening in 20 patients in Germany reveals 11 novel mutations[J]. Blood Cells Molecules & Diseases, 2004, 32(2):309-314.
18	Female	German	1942	1、acute abdomen 2、hypertension 3、diarrhea 4、sweating	1、Urinary PBG(mg/24 h) n.a. 2、Urinary ALA(mg/24 h) elevated 3、Erythrocyte PBGD activity (pmol uroporphyrine h-1 mg Hb-1) elevated 4、PBGD activity(100%) n.a.	n.a.	499-13 del 14bp ins 3 bp	SD?	Exon 10 deletion?	n.a.	7、Brasch L V, Zang C, Haverkamp T, et al. Molecular analysis of acute intermittent porphyria: mutation screening in 20 patients in Germany reveals 11 novel mutations[J]. Blood Cells Molecules & Diseases, 2004, 32(2):309-314.
19	Female	German	1946	1、recurrent abdominal pain, 2、obstipation 3、tachycardia 4、cramps; 5、premenstrually associated occurrence	1、Urinary PBG(mg/24 h) 22.4 2、Urinary ALA(mg/24 h) 10.5 3、Erythrocyte PBGD activity (pmol uroporphyrine h-1 mg Hb-1) n.a. 4、PBGD activity(100%) 50	n.a.	499C→T	MS	R167W	n.a.	12、 X.F. Gu, F. de Rooij, G. Voortman, K. Te Velde, Y. Nordmann, B.Grandchamp, High frequency of mutations in exon 10 of the porphobilinogen deaminase gene in patients wtih a CRIM-positive subtype of acute intermittent porphyria, Am. J. Hum. Genet. 51 (1992) 660–665.
20	Female	German	1918	almost fatal attack	1、Urinary PBG(mg/24 h) n.a. 2、Urinary ALA(mg/24 h) n.a. 3、Erythrocyte PBGD activity (pmol uroporphyrine h-1 mg Hb-1) n.a. 4、PBGD activity(100%) n.a.	n.a.	500G→A	MS	R167W	n.a.	13、 M.H. Delfau, C. Picat, F.W. de Rooij, K. Hamer, M. Bogard, J.H. Wilson, J.C. Deybach, Y. Nordmann, B. Grandchamp, Two different point G to A mutations in exon 10 of the porphobilinogen deaminase gene are responsible for acute intermittent porphyria, J. Clin. Invest.86 (1990) 1511–1516.
21	Female	German	1945	n.a.	1、Urinary PBG(mg/24 h) n.a. 2、Urinary ALA(mg/24 h) n.a. 3、Erythrocyte PBGD activity (pmol uroporphyrine h-1 mg Hb-1) n.a. 4、PBGD activity(100%) n.a.	n.a.	517C→T	MS	R173W	n.a.	14、Lee J S, Lundin G, Lannfelt L, et al. Genetic heterogeneity of the porphobilinogen deaminase gene in Swedish families with acute intermittent porphyria[J]. Human Genetics, 1991, 87(4):484-488./
22	Female	German	1958	1、vomiting 2、abdominal atonia and pain 3、psychologically affected 4、tachycardia 5、dysaesthesia 6、hypoglycaemia	1、Urinary PBG(mg/24 h) 73.9 2、Urinary ALA(mg/24 h) 93.5 3、Erythrocyte PBGD activity (pmol uroporphyrine h-1 mg Hb-1) n.a. 4、PBGD activity(100%) n.a.	n.a.	517C→T	MS	R173W	n.a.	15、] Y. Floderus, P.M. Shoolingin-Jordan, P. Harper, Acute intermittent porphyria in Sweden. Molecular, functional and clinical consequences of some new mutations found in the porphobilinogen deaminase gene, Clin. Genet. 62 (2002) 288–297.
23	Male	German	1939	1、acute attacks of abdominal complaints 2、diarrhea	1、Urinary PBG(mg/24 h) 1.1 2、Urinary ALA(mg/24 h) 4.9 3、Erythrocyte PBGD activity (pmol uroporphyrine h-1 mg Hb-1) reduced 4、PBGD activity(100%) >50	n.a.	674G→A	MS	R225Q	n.a.	7、Brasch L V, Zang C, Haverkamp T, et al. Molecular analysis of acute intermittent porphyria: mutation screening in 20 patients in Germany reveals 11 novel mutations[J]. Blood Cells Molecules & Diseases, 2004, 32(2):309-314.
24	Female	German	1969	latent abdominal pain during adolescence	1、Urinary PBG(mg/24 h) n.a. 2、Urinary ALA(mg/24 h) n.a. 3、Erythrocyte PBGD activity (pmol uroporphyrine h-1 mg Hb-1) n.a. 4、PBGD activity(100%) n.a.	n.a.	825+1G→C	SD	Exon 13 deletion	n.a.	7、Brasch L V, Zang C, Haverkamp T, et al. Molecular analysis of acute intermittent porphyria: mutation screening in 20 patients in Germany reveals 11 novel mutations[J]. Blood Cells Molecules & Diseases, 2004, 32(2):309-314.
25	Female	German	1940	n.a.	1、Urinary PBG(mg/24 h) 9.68 2、Urinary ALA(mg/24 h) 4.55 3、Erythrocyte PBGD activity (pmol uroporphyrine h-1 mg Hb-1) n.a. 4、PBGD activity(100%) 59	n.a.	825+2T→C	SD	Exon 13 deletion	n.a.	15、] Y. Floderus, P.M. Shoolingin-Jordan, P. Harper, Acute intermittent porphyria in Sweden. Molecular, functional and clinical consequences of some new mutations found in the porphobilinogen deaminase gene, Clin. Genet. 62 (2002) 288–297.
26	Male	Kosovan	1979	acute intermittent abdominal pain	1、Urinary PBG(mg/24 h) 60.2 2、Urinary ALA(mg/24 h) 32.5 3、Erythrocyte PBGD activity (pmol uroporphyrine h-1 mg Hb-1) n.a. 4、PBGD activity(100%) n.a.	n.a.	913-2 A→G	SD	Splice site mutation	n.a.	7、Brasch L V, Zang C, Haverkamp T, et al. Molecular analysis of acute intermittent porphyria: mutation screening in 20 patients in Germany reveals 11 novel mutations[J]. Blood Cells Molecules & Diseases, 2004, 32(2):309-314.
27	Female	German	1939	1、recurrent abdominal colicky pain 2、signs of paralysis after surgery 3、 hyponatremia	1、Urinary PBG(mg/24 h) strongly elevated 2、Urinary ALA(mg/24 h) 11.8 3、Erythrocyte PBGD activity (pmol uroporphyrine h-1 mg Hb-1) n.a. 4、PBGD activity(100%) n.a.	n.a.	1067 del A	MS	frameshift codon 356	n.a.	7、Brasch L V, Zang C, Haverkamp T, et al. Molecular analysis of acute intermittent porphyria: mutation screening in 20 patients in Germany reveals 11 novel mutations[J]. Blood Cells Molecules & Diseases, 2004, 32(2):309-314.
28	Female	German	1954	1、latent phase 2、no symptoms	1、Urinary PBG(mg/24 h) normal 2、Urinary ALA(mg/24 h) normal 3、Erythrocyte PBGD activity (pmol uroporphyrine h-1 mg Hb-1) n.a. 4、PBGD activity(100%) 44	n.a.	1067 ins 5 bp	FS	TAA abolished FS→Stop + 90	n.a.	7、Brasch L V, Zang C, Haverkamp T, et al. Molecular analysis of acute intermittent porphyria: mutation screening in 20 patients in Germany reveals 11 novel mutations[J]. Blood Cells Molecules & Diseases, 2004, 32(2):309-314.
29	Male	Italian	34	intermittent attacks of neurological dysfunction	1、Urinary PBG(mg/24 h) 18.1 2、Urinary ALA(mg/24 h) 11.8 3、Erythrocyte PBGD activity (pmol uroporphyrine h-1 mg Hb-1) 47.5 4、PBGD activity(100%) 40 5、Urinary porph (mg/24 h) 1.22	n.a.	76 C->T	MS	R26C	n.a.	16、Kauppinen R, Mustajoki S, Pihlaja H, et al. Acute intermittent porphyria in Finland: 19 mutations in the porphobilinogen deaminase gene[J]. Human Molecular Genetics, 1995, 4(2):215.
30	Female	Italian	58	intermittent attacks of neurological dysfunction	1、Urinary PBG(mg/24 h) 184 2、Urinary ALA(mg/24 h) 30.6 3、Erythrocyte PBGD activity (pmol uroporphyrine h-1 mg Hb-1) 61.9 4、PBGD activity(100%) 60 5、Urinary porph (mg/24 h) 2.32	n.a.	182 insGA	FS	Frameshift/stop 137	n.a.	17、Montemuros F M D, Pierro E D, Biolcati G, et al. Acute Intermittent Porphyria: Heterogeneity of Mutations in the Hydroxymethylbilane Synthase Gene in Italy [J]. Blood Cells Mol Dis, 2001, 27(6):961-970.
31	Male	Italian	67	intermittent attacks of neurological dysfunction	1、Urinary PBG(mg/24 h) 84.4 2、Urinary ALA(mg/24 h) 61.2 3、Erythrocyte PBGD activity (pmol uroporphyrine h-1 mg Hb-1) 67.01 4、PBGD activity(100%) 56 5、Urinary porph (mg/24 h) 1.93	n.a.	295 G->A	MS	D99N	n.a.	17、Montemuros F M D, Pierro E D, Biolcati G, et al. Acute Intermittent Porphyria: Heterogeneity of Mutations in the Hydroxymethylbilane Synthase Gene in Italy [J]. Blood Cells Mol Dis, 2001, 27(6):961-970.
32	Female	Italian	40	intermittent attacks of neurological dysfunction	1、Urinary PBG(mg/24 h) 95.3 2、Urinary ALA(mg/24 h) 27 3、Erythrocyte PBGD activity (pmol uroporphyrine h-1 mg Hb-1)74.01 4、PBGD activity(100%) 62 5、Urinary porph (mg/24 h) 0.56	n.a.	331 G->A	MS	G111R	n.a.	18、Gu X F, De R F, Lee J S, et al. High prevalence of a point mutation in the porphobilinogen deaminase gene in Dutch patients with acute intermittent porphyria.[J]. Human Genetics, 1993, 91(2):128-130.
33	Male	Italian	37	intermittent attacks of neurological dysfunction	1、Urinary PBG(mg/24 h) 31.5 2、Urinary ALA(mg/24 h) 23.4 3、Erythrocyte PBGD activity (pmol uroporphyrine h-1 mg Hb-1) 67.1 4、PBGD activity(100%) 56 5、Urinary porph (mg/24 h) 0.06	n.a.	IVS9122 G->A	SD	?	n.a.	17、Montemuros F M D, Pierro E D, Biolcati G, et al. Acute Intermittent Porphyria: Heterogeneity of Mutations in the Hydroxymethylbilane Synthase Gene in Italy [J]. Blood Cells Mol Dis, 2001, 27(6):961-970.
34	Female	Italian	31	intermittent attacks of neurological dysfunction	1、Urinary PBG(mg/24 h) 86 2、Urinary ALA(mg/24 h) 16 3、Erythrocyte PBGD activity (pmol uroporphyrine h-1 mg Hb-1) 45 4、PBGD activity(100%) 38 5、Urinary porph (mg/24 h) 0.53	n.a.	580 C->T	NS	Q194X	n.a.	17、Montemuros F M D, Pierro E D, Biolcati G, et al. Acute Intermittent Porphyria: Heterogeneity of Mutations in the Hydroxymethylbilane Synthase Gene in Italy [J]. Blood Cells Mol Dis, 2001, 27(6):961-970.
35	Male	Italian	65	intermittent attacks of neurological dysfunction	1、Urinary PBG(mg/24 h) 17.6 2、Urinary ALA(mg/24 h) 21.4 3、Erythrocyte PBGD activity (pmol uroporphyrine h-1 mg Hb-1) 68 4、PBGD activity(100%) 57 5、Urinary porph (mg/24 h) 0.92	n.a.	612 G->T	SD	Deletion of 9 bp in exon 10	n.a.	19、Delfau M H, Picat C, De R F, et al. Molecular heterogeneity of acute intermittent porphyria: identification of four additional mutations resulting in the CRIM-negative subtype of the disease.[J]. American Journal of Human Genetics, 1991, 49(2):421-8.
36	Female	Italian	40	intermittent attacks of neurological dysfunction	1、Urinary PBG(mg/24 h) 27.3 2、Urinary ALA(mg/24 h) 12.8 3、Erythrocyte PBGD activity (pmol uroporphyrine h-1 mg Hb-1) 99.08 4、PBGD activity(100%) 83 5、Urinary porph (mg/24 h) 1.15	n.a.	IVS11-2 delA	SD	Exon 12 skipping	n.a.	17、Montemuros F M D, Pierro E D, Biolcati G, et al. Acute Intermittent Porphyria: Heterogeneity of Mutations in the Hydroxymethylbilane Synthase Gene in Italy [J]. Blood Cells Mol Dis, 2001, 27(6):961-970.
37	Female	Italian	42	intermittent attacks of neurological dysfunction	1、Urinary PBG(mg/24 h) 4.1 2、Urinary ALA(mg/24 h) 21.7 3、Erythrocyte PBGD activity (pmol uroporphyrine h-1 mg Hb-1) 57.07 4、PBGD activity(100%) 48 5、Urinary porph (mg/24 h) 0.15	n.a.	673 C->T	NS	R225X	n.a.	16、Kauppinen R, Mustajoki S, Pihlaja H, et al. Acute intermittent porphyria in Finland: 19 mutations in the porphobilinogen deaminase gene[J]. Human Molecular Genetics, 1995, 4(2):215.
38	Female	Italian	49	intermittent attacks of neurological dysfunction	1、Urinary PBG(mg/24 h) 8 2、Urinary ALA(mg/24 h) 6.9 3、Erythrocyte PBGD activity (pmol uroporphyrine h-1 mg Hb-1) 43 4、PBGD activity(100%) 36 5、Urinary porph (mg/24 h) 0.04	n.a.	673 C->T	NS	R225X	n.a.	16、Kauppinen R, Mustajoki S, Pihlaja H, et al. Acute intermittent porphyria in Finland: 19 mutations in the porphobilinogen deaminase gene[J]. Human Molecular Genetics, 1995, 4(2):215.
39	Female	Italian	43	intermittent attacks of neurological dysfunction	1、Urinary PBG(mg/24 h) 40 2、Urinary ALA(mg/24 h) 33.8 3、Erythrocyte PBGD activity (pmol uroporphyrine h-1 mg Hb-1) 69.3 4、PBGD activity(100%) 58 5、Urinary porph (mg/24 h) 0.6	n.a.	730–731delCT	FS	Frameshift/stop 16	n.a.	20、Mgone C S, Lanyon W G, Moore M R, et al. Detection of a high mutation frequency in exon 12 of the porphobilinogen deaminase gene in patients with acute intermittent porphyria.[J]. Human Genetics, 1993, 92(6):619-22.
40	Female	Italian	37	intermittent attacks of neurological dysfunction	1、Urinary PBG(mg/24 h) 2.8 2、Urinary ALA(mg/24 h) 4.9 3、Erythrocyte PBGD activity (pmol uroporphyrine h-1 mg Hb-1) 52 4、PBGD activity(100%) 43 5、Urinary porph (mg/24 h) 0.02	n.a.	IVS1212 T->C	SD	Exon 12 skipping	n.a.	17、Montemuros F M D, Pierro E D, Biolcati G, et al. Acute Intermittent Porphyria: Heterogeneity of Mutations in the Hydroxymethylbilane Synthase Gene in Italy [J]. Blood Cells Mol Dis, 2001, 27(6):961-970.
41	Female	Italian	38	intermittent attacks of neurological dysfunction	1、Urinary PBG(mg/24 h) 97.9 2、Urinary ALA(mg/24 h) 30.4 3、Erythrocyte PBGD activity (pmol uroporphyrine h-1 mg Hb-1) 68.43 4、PBGD activity(100%) 57 5、Urinary porph (mg/24 h) 0.72	n.a.	IVS13-1 G->A	SD	Intron 13 retention	n.a.	17、Montemuros F M D, Pierro E D, Biolcati G, et al. Acute Intermittent Porphyria: Heterogeneity of Mutations in the Hydroxymethylbilane Synthase Gene in Italy [J]. Blood Cells Mol Dis, 2001, 27(6):961-970.
42	Male	Italian	15	intermittent attacks of neurological dysfunction	1、Urinary PBG(mg/24 h) 2.3 2、Urinary ALA(mg/24 h) 5.6 3、Erythrocyte PBGD activity (pmol uroporphyrine h-1 mg Hb-1) 58.5 4、PBGD activity(100%) 49 5、Urinary porph (mg/24 h) 0.06	n.a.	874 C->T	NS	Q292X	n.a.	21、Schneider-Yin X, Bogard C, Rüfenacht U B, et al. Identification of a prevalent nonsense mutation (W283X) and two novel mutations in the porphobilinogen deaminase gene of Swiss patients with acute intermittent porphyria[J]. Human Heredity, 2000, 50(4):247-250.
43	Female	Chinese	15	recurrent abdominal pain , gastrointestinal hypomotility with nausea,vomiting, constipation and abdominal distension.	PBGD activity 28.7 ALA PBG		c.973C>T	MS	p.R325X		22、Yang CC, Kuo HC, You HL, et al. HMBS mutations in Chinese patients with acute intermittent porphyria[J]. Annals of Human Genetics, 2012, 72(5):683-686.
44	Female	Chinese	29	recurrent abdominal pain , gastrointestinal hypomotility with nausea,vomiting, constipation and abdominal distension.	PBGD activity 26.4 ALA PBG		c.655_656insG		p.Ala219fs, PTC250		22、Yang CC, Kuo HC, You HL, et al. HMBS mutations in Chinese patients with acute intermittent porphyria[J]. Annals of Human Genetics, 2012, 72(5):683-686.
45	Female	Chinese	34	recurrent abdominal pain , gastrointestinal hypomotility with nausea,vomiting, constipation and abdominal distension.	PBGD activity 23.5 ALA 37 PBG 77.5		c.88-4_−16delAAGTCTCTACCCG		Splicing aberration∗		22、Yang CC, Kuo HC, You HL, et al. HMBS mutations in Chinese patients with acute intermittent porphyria[J]. Annals of Human Genetics, 2012, 72(5):683-686.
46	Female	Chinese	44	recurrent abdominal pain , gastrointestinal hypomotility with nausea,vomiting, constipation and abdominal distension.	PBGD activity 23.6 ALA PBG		c.446G>C	MS	p.R149P		22、Yang CC, Kuo HC, You HL, et al. HMBS mutations in Chinese patients with acute intermittent porphyria[J]. Annals of Human Genetics, 2012, 72(5):683-686.
47	Female	Chinese	37	recurrent abdominal pain , gastrointestinal hypomotility with nausea,vomiting, constipation and abdominal distension.	PBGD activity 20.5 ALA 98.5 PBG 154.7		c.652G>A	MS	p.G218R∗		22、Yang CC, Kuo HC, You HL, et al. HMBS mutations in Chinese patients with acute intermittent porphyria[J]. Annals of Human Genetics, 2012, 72(5):683-686.
48	Female	Chinese	43	recurrent abdominal pain , gastrointestinal hypomotility with nausea,vomiting, constipation and abdominal distension.	PBGD activity 29.8 ALA PBG		c.33 + 5C>A	Splicing aberration			22、Yang CC, Kuo HC, You HL, et al. HMBS mutations in Chinese patients with acute intermittent porphyria[J]. Annals of Human Genetics, 2012, 72(5):683-686.
49	Female	Chinese	32	recurrent abdominal pain , gastrointestinal hypomotility with nausea,vomiting, constipation and abdominal distension.	PBGD activity 15.4 ALA PBG		c.963_964insT		p.Asn322X, PTC322∗		22、Yang CC, Kuo HC, You HL, et al. HMBS mutations in Chinese patients with acute intermittent porphyria[J]. Annals of Human Genetics, 2012, 72(5):683-686.
50	Female	Chinese	27	recurrent abdominal pain , gastrointestinal hypomotility with nausea,vomiting, constipation and abdominal distension.	PBGD activity 20 ALA PBG		c.517C>T	MS	p.R173W		22、Yang CC, Kuo HC, You HL, et al. HMBS mutations in Chinese patients with acute intermittent porphyria[J]. Annals of Human Genetics, 2012, 72(5):683-686.
51	Female	Chinese	31	recurrent abdominal pain , gastrointestinal hypomotility with nausea,vomiting, constipation and abdominal distension.	PBGD activity ALA 38.6 PBG 136.9		c.651G>C	MS	p.Q217H		22、Yang CC, Kuo HC, You HL, et al. HMBS mutations in Chinese patients with acute intermittent porphyria[J]. Annals of Human Genetics, 2012, 72(5):683-686.
52	Female	Chinese	23	recurrent abdominal pain , gastrointestinal hypomotility with nausea,vomiting, constipation and abdominal distension.	PBGD activity18.2 ALA 34.3 PBG 78.9		c.1008_1019del CAGCCTGGCCAA		p.Ile336fs, PTC358		22、Yang CC, Kuo HC, You HL, et al. HMBS mutations in Chinese patients with acute intermittent porphyria[J]. Annals of Human Genetics, 2012, 72(5):683-686.
53	Female	Chinese	32	recurrent abdominal pain , gastrointestinal hypomotility with nausea,vomiting, constipation and abdominal distension.	PBGD activity 16.4 ALA 8.0 PBG 16.4		c.662G>A	MS	p.G221D		22、Yang CC, Kuo HC, You HL, et al. HMBS mutations in Chinese patients with acute intermittent porphyria[J]. Annals of Human Genetics, 2012, 72(5):683-686.
54	Female	Chinese	40	recurrent abdominal pain , gastrointestinal hypomotility with nausea,vomiting, constipation and abdominal distension.	PBGD activity 18.5 ALA 63.9 PBG 52.1		c.973C>T	MS	P.R325X		22、Yang CC, Kuo HC, You HL, et al. HMBS mutations in Chinese patients with acute intermittent porphyria[J]. Annals of Human Genetics, 2012, 72(5):683-686.
55	Female	Chinese	21	recurrent abdominal pain , gastrointestinal hypomotility with nausea,vomiting, constipation and abdominal distension.	PBGD activity 27.9 ALA PBG		c.936_937insTGAC		p.Pro313X∗		22、Yang CC, Kuo HC, You HL, et al. HMBS mutations in Chinese patients with acute intermittent porphyria[J]. Annals of Human Genetics, 2012, 72(5):683-686.
56	Female	Chinese	33	recurrent abdominal pain , gastrointestinal hypomotility with nausea,vomiting, constipation and abdominal distension.	PBGD activity 16.3 ALA 20.8 PBG 70.0		c.77G>A	MS	p.R26H		22、Yang CC, Kuo HC, You HL, et al. HMBS mutations in Chinese patients with acute intermittent porphyria[J]. Annals of Human Genetics, 2012, 72(5):683-686.
57	Female	Chinese	37	recurrent abdominal pain , gastrointestinal hypomotility with nausea,vomiting, constipation and abdominal distension.	PBGD activity19.3 ALA PBG		c.76C>T	MS	p.R26C		22、Yang CC, Kuo HC, You HL, et al. HMBS mutations in Chinese patients with acute intermittent porphyria[J]. Annals of Human Genetics, 2012, 72(5):683-686.
58	Female	Chinese	31	recurrent abdominal pain , gastrointestinal hypomotility with nausea,vomiting, constipation and abdominal distension.	PBGD activity 16.2 ALA PBG		c.76C>T	MS	p.R26C		22、Yang CC, Kuo HC, You HL, et al. HMBS mutations in Chinese patients with acute intermittent porphyria[J]. Annals of Human Genetics, 2012, 72(5):683-686.
59	Female	Chinese	41	recurrent abdominal pain , gastrointestinal hypomotility with nausea,vomiting, constipation and abdominal distension.	PBGD activity 15.4 ALA 87.3 PBG 3.87		c.772-1G>C		Splicing aberration		22、Yang CC, Kuo HC, You HL, et al. HMBS mutations in Chinese patients with acute intermittent porphyria[J]. Annals of Human Genetics, 2012, 72(5):683-687.
60	Female	Chinese	32	recurrent abdominal pain , gastrointestinal hypomotility with nausea,vomiting, constipation and abdominal distension.	PBGD activity 25.6 ALA 30.2 PBG 100.2		c.33 + 5C>A		Splicing aberration		22、Yang CC, Kuo HC, You HL, et al. HMBS mutations in Chinese patients with acute intermittent porphyria[J]. Annals of Human Genetics, 2012, 72(5):683-688.
61	Female	Chinese	18	recurrent abdominal pain , gastrointestinal hypomotility with nausea,vomiting, constipation and abdominal distension.	PBGD activity 18.4 ALA 116.8 PBG 148.3		c.346C>T	MS	p.R116W		22、Yang CC, Kuo HC, You HL, et al. HMBS mutations in Chinese patients with acute intermittent porphyria[J]. Annals of Human Genetics, 2012, 72(5):683-689.
62	Female	Chinese	36	recurrent abdominal pain , gastrointestinal hypomotility with nausea,vomiting, constipation and abdominal distension.	PBGD activity 22.5 ALA PBG		c.113delT		p.Val38fs, PTC42∗		22、Yang CC, Kuo HC, You HL, et al. HMBS mutations in Chinese patients with acute intermittent porphyria[J]. Annals of Human Genetics, 2012, 72(5):683-690.
63	Female	Chinese	31	recurrent abdominal pain , gastrointestinal hypomotility with nausea,vomiting, constipation and abdominal distension.	PBGD activity 14.6 ALA PBG		c.88-4_−16del. AAGTCTCTACCCGinsCA		Splicing aberration		22、Yang CC, Kuo HC, You HL, et al. HMBS mutations in Chinese patients with acute intermittent porphyria[J]. Annals of Human Genetics, 2012, 72(5):683-691.
64	Male	Chinese	37	recurrent abdominal pain , gastrointestinal hypomotility with nausea,vomiting, constipation and abdominal distension.	PBGD activity 29.1 ALA PBG		c.77G>A	MS	p.R26H		22、Yang CC, Kuo HC, You HL, et al. HMBS mutations in Chinese patients with acute intermittent porphyria[J]. Annals of Human Genetics, 2012, 72(5):683-692.
65	Male	Chinese	39	recurrent abdominal pain , gastrointestinal hypomotility with nausea,vomiting, constipation and abdominal distension.	PBGD activity ALA 42.7 PBG 63.7		c.160delA		p.Ile54fs, PTC97		22、Yang CC, Kuo HC, You HL, et al. HMBS mutations in Chinese patients with acute intermittent porphyria[J]. Annals of Human Genetics, 2012, 72(5):683-693.
66	Male	Chinese	22	recurrent abdominal pain , gastrointestinal hypomotility with nausea,vomiting, constipation and abdominal distension.	PBGD activity 23.5 ALA 31.5 PBG 89.4		c.902_909del TCCCTGCC		p.Val301fs, PTC303		22、Yang CC, Kuo HC, You HL, et al. HMBS mutations in Chinese patients with acute intermittent porphyria[J]. Annals of Human Genetics, 2012, 72(5):683-694.
67	Female	Polish	21	intermittent attacks of neurovisceral dysfunction, including abdominal pain and neuropsychiatric symptoms	PBGD activity 13.8 ALA 69.9 PBG 75.2		77G>A		R26H		23、Molecular study of the hydroxymethlybilane synthase gene (HMBS) among Polish patients with acute intermittent porphyria (p 310)[J]. Human Mutation, 2010, 19(3).
68	Female	Polish	27	intermittent attacks of neurovisceral dysfunction, including abdominal pain and neuropsychiatric symptoms	PBGD activity 21.6 ALA 224.6 PBG 500.8		168C>A		Y46X		23、Molecular study of the hydroxymethlybilane synthase gene (HMBS) among Polish patients with acute intermittent porphyria (p 310)[J]. Human Mutation, 2010, 19(4).
69	Female	Polish	29	intermittent attacks of neurovisceral dysfunction, including abdominal pain and neuropsychiatric symptoms	PBGD activity ND ALA 260.3 PBG 404.0		G181>T		D61Y		23、Molecular study of the hydroxymethlybilane synthase gene (HMBS) among Polish patients with acute intermittent porphyria (p 310)[J]. Human Mutation, 2010, 19(5).
70	Female	Polish	50	intermittent attacks of neurovisceral dysfunction, including abdominal pain and neuropsychiatric symptoms	PBGD activity 38.1b ALA 482.2 PBG 459.3		G181>T		D61Y		23、Molecular study of the hydroxymethlybilane synthase gene (HMBS) among Polish patients with acute intermittent porphyria (p 310)[J]. Human Mutation, 2010, 19(6).
71	Female	Polish	35	intermittent attacks of neurovisceral dysfunction, including abdominal pain and neuropsychiatric symptoms	PBGD activity 26.7b ALA 67.9 PBG 438.9		278-280delTTG		delV93		23、Molecular study of the hydroxymethlybilane synthase gene (HMBS) among Polish patients with acute intermittent porphyria (p 310)[J]. Human Mutation, 2010, 19(7).
72	Female	Polish	29	intermittent attacks of neurovisceral dysfunction, including abdominal pain and neuropsychiatric symptoms	PBGD activity 28.1b ALA 415.7 PBG 414.1		315delT		stop at nt 401		23、Molecular study of the hydroxymethlybilane synthase gene (HMBS) among Polish patients with acute intermittent porphyria (p 310)[J]. Human Mutation, 2010, 19(8).
73	Female	Polish	34	intermittent attacks of neurovisceral dysfunction, including abdominal pain and neuropsychiatric symptoms	PBGD activity 10.8 ALA 225.7 PBG 248.8		G331G>A		G111R		23、Molecular study of the hydroxymethlybilane synthase gene (HMBS) among Polish patients with acute intermittent porphyria (p 310)[J]. Human Mutation, 2010, 19(9).
74	Female	Polish	32	intermittent attacks of neurovisceral dysfunction, including abdominal pain and neuropsychiatric symptoms	PBGD activity 25.0b ALA 541.1 PBG 570.0		G331G>A		G111R		23、Molecular study of the hydroxymethlybilane synthase gene (HMBS) among Polish patients with acute intermittent porphyria (p 310)[J]. Human Mutation, 2010, 19(10).
75	Female	Polish	41	intermittent attacks of neurovisceral dysfunction, including abdominal pain and neuropsychiatric symptoms	PBGD activity 15.6 ALA 273.0 PBG 401.0		344+1G>A		donor splice site		23、Molecular study of the hydroxymethlybilane synthase gene (HMBS) among Polish patients with acute intermittent porphyria (p 310)[J]. Human Mutation, 2010, 19(11).
76	Female	Polish	20	intermittent attacks of neurovisceral dysfunction, including abdominal pain and neuropsychiatric symptoms	PBGD activity 28.9b ALA 270.2 PBG 706.0		C445C>T		R149X		23、Molecular study of the hydroxymethlybilane synthase gene (HMBS) among Polish patients with acute intermittent porphyria (p 310)[J]. Human Mutation, 2010, 19(12).
77	Female	Polish	45	intermittent attacks of neurovisceral dysfunction, including abdominal pain and neuropsychiatric symptoms	PBGD activity 14.6 ALA 200.6 PBG 348.3		G518G>A		R173Q		23、Molecular study of the hydroxymethlybilane synthase gene (HMBS) among Polish patients with acute intermittent porphyria (p 310)[J]. Human Mutation, 2010, 19(13).
78	Female	Polish	27	intermittent attacks of neurovisceral dysfunction, including abdominal pain and neuropsychiatric symptoms	PBGD activity 21.4 ALA 428.5 PBG 1143.0		G518G>A		R173Q		23、Molecular study of the hydroxymethlybilane synthase gene (HMBS) among Polish patients with acute intermittent porphyria (p 310)[J]. Human Mutation, 2010, 19(14).
79	Female	Polish	25	intermittent attacks of neurovisceral dysfunction, including abdominal pain and neuropsychiatric symptoms	PBGD activity 20.7 ALA 172.8 PBG 272.0		G518G>A		R173Q		23、Molecular study of the hydroxymethlybilane synthase gene (HMBS) among Polish patients with acute intermittent porphyria (p 310)[J]. Human Mutation, 2010, 19(15).
80	Female	Polish	53	intermittent attacks of neurovisceral dysfunction, including abdominal pain and neuropsychiatric symptoms	PBGD activity 23.3 ALA 311.3 PBG 493.0		552delT		stop at nt 563		23、Molecular study of the hydroxymethlybilane synthase gene (HMBS) among Polish patients with acute intermittent porphyria (p 310)[J]. Human Mutation, 2010, 19(16).
81	Female	Polish	20	intermittent attacks of neurovisceral dysfunction, including abdominal pain and neuropsychiatric symptoms	PBGD activity 16.1 ALA 916.0 PBG 1098.4		673C>T		R225X		23、Molecular study of the hydroxymethlybilane synthase gene (HMBS) among Polish patients with acute intermittent porphyria (p 310)[J]. Human Mutation, 2010, 19(17).
82	Female	Polish	54	intermittent attacks of neurovisceral dysfunction, including abdominal pain and neuropsychiatric symptoms	PBGD activity 16.9 ALA 180.7 PBG 377.5		673C>T		R225X		23、Molecular study of the hydroxymethlybilane synthase gene (HMBS) among Polish patients with acute intermittent porphyria (p 310)[J]. Human Mutation, 2010, 19(18).
83	Female	Polish	41	intermittent attacks of neurovisceral dysfunction, including abdominal pain and neuropsychiatric symptoms	PBGD activity 16.9 ALA 508.7 PBG 616.1		771+2T>Cd		donor splice site		23、Molecular study of the hydroxymethlybilane synthase gene (HMBS) among Polish patients with acute intermittent porphyria (p 310)[J]. Human Mutation, 2010, 19(19).
84	Female	Polish	29	intermittent attacks of neurovisceral dysfunction, including abdominal pain and neuropsychiatric symptoms	PBGD activity 21.6 ALA 199.6 PBG 361.0		982-983delCA		stop at nt 1071		23、Molecular study of the hydroxymethlybilane synthase gene (HMBS) among Polish patients with acute intermittent porphyria (p 310)[J]. Human Mutation, 2010, 19(20).
85	Female	Polish	35	intermittent attacks of neurovisceral dysfunction, including abdominal pain and neuropsychiatric symptoms	PBGD activity 20.5 ALA 1860.0 PBG 1250.0		992-1123del131		31 aa deletion		23、Molecular study of the hydroxymethlybilane synthase gene (HMBS) among Polish patients with acute intermittent porphyria (p 310)[J]. Human Mutation, 2010, 19(21).
86	Female	Polish	36	intermittent attacks of neurovisceral dysfunction, including abdominal pain and neuropsychiatric symptoms	PBGD activity 23.9 ALA 260.1 PBG 540.0		1004G>A		G335D		23、Molecular study of the hydroxymethlybilane synthase gene (HMBS) among Polish patients with acute intermittent porphyria (p 310)[J]. Human Mutation, 2010, 19(22).
87	Male	Chinese	28	1、abdominal ache 2、nausea 3、constipation. 4、high blood pressure (165/105 mmHg) 5、a heart rate of 101 beats/min	1、serum sodium concentration was lower than normal (127 mmol/L) 2、After half a year, he visited the hospital again with the same symptoms but with extremely lower serum sodium concentration (106 mmol/L) 3、frequent convulsion 4、chronic renal failure (creatinine concentration:155 μmol/l, blood urea nitrogen concentration: 14.7 mmol/l). 5、mild anemia (hemoglobin:80 g/L) 6、high level erythrocyte prot…	1、 250 gm of glucose given as intravenous injection 2、 restricted taking of fluid 3、After treatment the proband’s serum sodium concentration level was normal (137 mmol/L). 4、proband’s father and mother is normal,	(c.809delC)	single nucleotide deletion	p.Ala270Valfs∗2	This mutation was results into frameshift followed by formation of a truncated (p.Ala270Valfs∗2) HMBS protein product by formation of a premature stop codon.	24、Zheng Y, Xu J, Liang S, et al. Whole Exome Sequencing Identified a Novel Heterozygous Mutation in HMBS Gene in a Chinese Patient With Acute Intermittent Porphyria With Rare Type of Mild Anemia.[J]. Frontiers in Genetics, 2018, 9(9).
88	Female	Chinese	21	1、Cyclical attacks 2、abdominal pain 3、constipation 4、confusion 5、convulsion 6、tachycardia	1、Total length of hospital stay（13 days） 2、Serum Na( 107 mEq/L) 3、Plasma osmotic pressure（245） 4、Urine osmotic pressure（447）			MS	A330P		25、Jing Y, Chen Q, Hang Y, et al. Clinical and Laboratory Features of Acute Porphyria: A Study of 36 Subjects in a Chinese Tertiary Referral Center[J]. Biomed Res Int, 2016, 2016(34):3927635.
89	Female	Chinese	31	1、Cyclical attacks 2、abdominal pain 3、constipation	1、Total length of hospital stay（5 days） 2、Serum Na( 130 mEq/L) 3、Plasma osmotic pressure（280） 4、Urine osmotic pressure（270）			MS	A330P		25、Jing Y, Chen Q, Hang Y, et al. Clinical and Laboratory Features of Acute Porphyria: A Study of 36 Subjects in a Chinese Tertiary Referral Center[J]. Biomed Res Int, 2016, 2016(34):3927636.
90	Male	Chinese	45	1、Cyclical attacks 2、abdominal pain 3、urine retention	1、Total length of hospital stay（ 10 days） 2、Serum Na( 109 mEq/L) 3、Plasma osmotic pressure（312） 6、Urine osmotic pressure（355）			MS	R173W		25、Jing Y, Chen Q, Hang Y, et al. Clinical and Laboratory Features of Acute Porphyria: A Study of 36 Subjects in a Chinese Tertiary Referral Center[J]. Biomed Res Int, 2016, 2016(34):3927637.
91	Female	Chinese	26	1、Cyclical attacks 2、abdominal pain 3、constipation	1、Total length of hospital stay（ 9 days） 2、Serum Na( 118 mEq/L) 3、Plasma osmotic pressure（280） 7、Urine osmotic pressure（732）			MS	R173W		25、Jing Y, Chen Q, Hang Y, et al. Clinical and Laboratory Features of Acute Porphyria: A Study of 36 Subjects in a Chinese Tertiary Referral Center[J]. Biomed Res Int, 2016, 2016(34):3927638.
92	Female	Chinese	28	1、Cyclical attacks 2、abdominal pain 3、confusion 4、convulsion	1、Total length of hospital stay（7 days） 2、Serum Na( 112 mEq/L) 3、Plasma osmotic pressure（281） 8、Urine osmotic pressure（476）			MS	R173W		25、Jing Y, Chen Q, Hang Y, et al. Clinical and Laboratory Features of Acute Porphyria: A Study of 36 Subjects in a Chinese Tertiary Referral Center[J]. Biomed Res Int, 2016, 2016(34):3927639.
93	Female	Chinese	22	1、Cyclical attacks 2、abdominal pain 3、constipation 4、respiratory paralysis	1、Total length of hospital stay（11 days） 2、Serum Na( 130 mEq/L)			MS	W283Term		25、Jing Y, Chen Q, Hang Y, et al. Clinical and Laboratory Features of Acute Porphyria: A Study of 36 Subjects in a Chinese Tertiary Referral Center[J]. Biomed Res Int, 2016, 2016(34):3927640.
94	Female	Chinese	23	1、Cyclical attacks 2、abdominal pain 3、constipation 4、confusion 5、convulsion 6、tachycardia	1、Total length of hospital stay（10 days） 2、Serum Na( 113 mEq/L) 3、Plasma osmotic pressure（244） 10、Urine osmotic pressure（730）			MS	W284Term		25、Jing Y, Chen Q, Hang Y, et al. Clinical and Laboratory Features of Acute Porphyria: A Study of 36 Subjects in a Chinese Tertiary Referral Center[J]. Biomed Res Int, 2016, 2016(34):3927641.
95	Female	Chinese	34	1、Cyclical attacks 2、abdominal pain 3、sun sensitivity 4、confusion, 5、convulsion, 6、tachycardia	1、Total length of hospital stay（7 days） 2、Serum Na( 112 mEq/L) 3、Plasma osmotic pressure（241） 11、Urine osmotic pressure（325）			MS	R173W		25、Jing Y, Chen Q, Hang Y, et al. Clinical and Laboratory Features of Acute Porphyria: A Study of 36 Subjects in a Chinese Tertiary Referral Center[J]. Biomed Res Int, 2016, 2016(34):3927642.
96	Female	Chinese	33	1、Cyclical attacks 2、abdominal pain 3、constipation 4、hypertension 5、renal dysfunction	1、Total length of hospital stay（8 days） 2、Serum Na( 128 mEq/L) 3、Plasma osmotic pressure（314） 12、Urine osmotic pressure（309）			MS	Cys625Term		25、Jing Y, Chen Q, Hang Y, et al. Clinical and Laboratory Features of Acute Porphyria: A Study of 36 Subjects in a Chinese Tertiary Referral Center[J]. Biomed Res Int, 2016, 2016(34):3927643.
97	Female	Saudi	26	1、recurrent bouts of abdominal pain、 nausea 2、 vomiting during first pregnancy 3、After 2 months, the patient presented with a bout of severe abdominal pain (diagnosed as cholecystitis), followed by repeated seizures, hyponatremia, elevated and uncontrolled blood pressure, sinus tachycardia, delirium, lower limb weakness, hyporeflexia, and psychological abnormalities. 4、 contracted gallbladder and…	1、sodium levels ranged between 118–125 mmol/L (135–144 mmol/L) 2、 mildly elevated transaminases (aspartate aminotransferase [AST]/alanine transaminase [ALT]) 3、slight elevation of anti-neutrophil antibodies of the perinuclear type (P-ANCA) 4、Total porphyrins in urine were elevated: 29,100 nmol/24 hours (normal: ≤214) 5、 main elevation in uroporphyrin level, 24,200 nmol/24 hours (normal: ≤30) 6、mi…		c. 760delC p.L254X				26、Alfadhel M, Saleh N, Alenazi H, et al. Acute intermittent porphyria caused by novel mutation in HMBS gene, misdiagnosed as cholecystitis.[J]. Neuropsychiatric Disease & Treatment, 2014, 2014(default):2135-2137.
98	Female	Spanish	27	1、Number of acute attacks（2）	1、porphobilinogen deaminase activity in erythrocytes; pmol uroporphyrin I formed per·h·per mg haemoglobin; reference value 85–150 (73) 2、porphobilinogen concentration in urine; mmol/mol creatinine; normal value<0.8 (5.2+-1) 3、delta-aminolevulinic acid concentration in urine; mmol/mol creatinine; normal value<5 (4.1+-2) 4、uroporphyrin isomers I+III concentration in urine; nmol/mmol creatinine; nor…		R173W				27、Tofigueras J, Badenas C, Carrera C, et al. Genetic and biochemical characterization of 16 acute intermittent porphyria cases with a high prevalence of the R173W mutation.[J]. Journal of Inherited Metabolic Disease, 2006, 29(4):580-585.
99	Female	Spanish	19	1、Number of acute attacks（2） 2、a set of diffuse chronic symptoms in the form of asthenia, anxiety, depression and/or mood changes, general discomfort, back-pain, weakness and paraesthesia in the lower limbs, and headache	1、porphobilinogen deaminase activity in erythrocytes; pmol uroporphyrin I formed per·h·per mg haemoglobin; reference value 85–150 (67) 2、porphobilinogen concentration in urine; mmol/mol creatinine; normal value<0.8 (42+-4) 3、delta-aminolevulinic acid concentration in urine; mmol/mol creatinine; normal value<5 (23+-5) 4、uroporphyrin isomers I+III concentration in urine; nmol/mmol creatinine; norma…		730delCT				27、Tofigueras J, Badenas C, Carrera C, et al. Genetic and biochemical characterization of 16 acute intermittent porphyria cases with a high prevalence of the R173W mutation.[J]. Journal of Inherited Metabolic Disease, 2006, 29(4):580-586.
100	Female	Spanish	33	1、Number of acute attacks（5）	1、porphobilinogen deaminase activity in erythrocytes; pmol uroporphyrin I formed per·h·per mg haemoglobin; reference value 85–150 (78) 2、porphobilinogen concentration in urine; mmol/mol creatinine; normal value<0.8 (33+-4) 3、delta-aminolevulinic acid concentration in urine; mmol/mol creatinine; normal value<5 (17+-2) 4、uroporphyrin isomers I+III concentration in urine; nmol/mmol creatinine; norma…		R173W				27、Tofigueras J, Badenas C, Carrera C, et al. Genetic and biochemical characterization of 16 acute intermittent porphyria cases with a high prevalence of the R173W mutation.[J]. Journal of Inherited Metabolic Disease, 2006, 29(4):580-587.
101	Female	Spanish	21	1、Number of acute attacks（3） 2、a set of diffuse chronic symptoms in the form of asthenia, anxiety, depression and/or mood changes, general discomfort, back-pain, weakness and paraesthesia in the lower limbs, and headache	1、porphobilinogen deaminase activity in erythrocytes; pmol uroporphyrin I formed per·h·per mg haemoglobin; reference value 85–150 (71) 2、porphobilinogen concentration in urine; mmol/mol creatinine; normal value<0.8 (4+-1) 3、delta-aminolevulinic acid concentration in urine; mmol/mol creatinine; normal value<5 (1.5+-1) 4、uroporphyrin isomers I+III concentration in urine; nmol/mmol creatinine; norma…		G111R				27、Tofigueras J, Badenas C, Carrera C, et al. Genetic and biochemical characterization of 16 acute intermittent porphyria cases with a high prevalence of the R173W mutation.[J]. Journal of Inherited Metabolic Disease, 2006, 29(4):580-588.
102	Female	Spanish	24	1、Number of acute attacks（2）	1、porphobilinogen deaminase activity in erythrocytes; pmol uroporphyrin I formed per·h·per mg haemoglobin; reference value 85–150 (70) 2、porphobilinogen concentration in urine; mmol/mol creatinine; normal value<0.8 (11+-0.5) 3、delta-aminolevulinic acid concentration in urine; mmol/mol creatinine; normal value<5 (8+-2) 4、uroporphyrin isomers I+III concentration in urine; nmol/mmol creatinine; norm…		L278P				27、Tofigueras J, Badenas C, Carrera C, et al. Genetic and biochemical characterization of 16 acute intermittent porphyria cases with a high prevalence of the R173W mutation.[J]. Journal of Inherited Metabolic Disease, 2006, 29(4):580-589.
103	Female	Spanish	20	1、Number of acute attacks（>10）	1、porphobilinogen deaminase activity in erythrocytes; pmol uroporphyrin I formed per·h·per mg haemoglobin; reference value 85–150 (80) 2、porphobilinogen concentration in urine; mmol/mol creatinine; normal value<0.8 (21+-1) 3、delta-aminolevulinic acid concentration in urine; mmol/mol creatinine; normal value<5 (12+-2) 4、uroporphyrin isomers I+III concentration in urine; nmol/mmol creatinine; norma…		R173W				27、Tofigueras J, Badenas C, Carrera C, et al. Genetic and biochemical characterization of 16 acute intermittent porphyria cases with a high prevalence of the R173W mutation.[J]. Journal of Inherited Metabolic Disease, 2006, 29(4):580-590.
104	Female	Spanish	35	1、Number of acute attacks（2） 2、a set of diffuse chronic symptoms in the form of asthenia, anxiety, depression and/or mood changes, general discomfort, back-pain, weakness and paraesthesia in the lower limbs, and headache	1、porphobilinogen deaminase activity in erythrocytes; pmol uroporphyrin I formed per·h·per mg haemoglobin; reference value 85–150 (63) 2、porphobilinogen concentration in urine; mmol/mol creatinine; normal value<0.8 (44+-5) 3、delta-aminolevulinic acid concentration in urine; mmol/mol creatinine; normal value<5 (24+-4) 4、uroporphyrin isomers I+III concentration in urine; nmol/mmol creatinine; norma…		340insT				27、Tofigueras J, Badenas C, Carrera C, et al. Genetic and biochemical characterization of 16 acute intermittent porphyria cases with a high prevalence of the R173W mutation.[J]. Journal of Inherited Metabolic Disease, 2006, 29(4):580-591.
105	Female	Spanish	33	1、Number of acute attacks（1）	1、porphobilinogen deaminase activity in erythrocytes; pmol uroporphyrin I formed per·h·per mg haemoglobin; reference value 85–150 (70) 2、porphobilinogen concentration in urine; mmol/mol creatinine; normal value<0.8 (38+-3) 3、delta-aminolevulinic acid concentration in urine; mmol/mol creatinine; normal value<5 (24+-5) 4、uroporphyrin isomers I+III concentration in urine; nmol/mmol creatinine; norma…		340insT				27、Tofigueras J, Badenas C, Carrera C, et al. Genetic and biochemical characterization of 16 acute intermittent porphyria cases with a high prevalence of the R173W mutation.[J]. Journal of Inherited Metabolic Disease, 2006, 29(4):580-592.
106	Female	Spanish	35	1、Number of acute attacks（1）	1、porphobilinogen deaminase activity in erythrocytes; pmol uroporphyrin I formed per·h·per mg haemoglobin; reference value 85–150 (59) 2、porphobilinogen concentration in urine; mmol/mol creatinine; normal value<0.8 (3+-1) 3、delta-aminolevulinic acid concentration in urine; mmol/mol creatinine; normal value<5 (2+-2) 4、uroporphyrin isomers I+III concentration in urine; nmol/mmol creatinine; normal …		L238P				27、Tofigueras J, Badenas C, Carrera C, et al. Genetic and biochemical characterization of 16 acute intermittent porphyria cases with a high prevalence of the R173W mutation.[J]. Journal of Inherited Metabolic Disease, 2006, 29(4):580-593.
107	Male	Spanish	46	1、Number of acute attacks（2）	1、porphobilinogen deaminase activity in erythrocytes; pmol uroporphyrin I formed per·h·per mg haemoglobin; reference value 85–150 (74) 2、porphobilinogen concentration in urine; mmol/mol creatinine; normal value<0.8 (34+-4) 3、delta-aminolevulinic acid concentration in urine; mmol/mol creatinine; normal value<5 (12+-2) 4、uroporphyrin isomers I+III concentration in urine; nmol/mmol creatinine; norma…		R173W				27、Tofigueras J, Badenas C, Carrera C, et al. Genetic and biochemical characterization of 16 acute intermittent porphyria cases with a high prevalence of the R173W mutation.[J]. Journal of Inherited Metabolic Disease, 2006, 29(4):580-594.
108	Female	Spanish	24	1、Number of acute attacks（1）	1、porphobilinogen deaminase activity in erythrocytes; pmol uroporphyrin I formed per·h·per mg haemoglobin; reference value 85–150 (69) 2、porphobilinogen concentration in urine; mmol/mol creatinine; normal value<0.8 (27+-2) 3、delta-aminolevulinic acid concentration in urine; mmol/mol creatinine; normal value<5 (13+-3) 4、uroporphyrin isomers I+III concentration in urine; nmol/mmol creatinine; norma…		R116W				27、Tofigueras J, Badenas C, Carrera C, et al. Genetic and biochemical characterization of 16 acute intermittent porphyria cases with a high prevalence of the R173W mutation.[J]. Journal of Inherited Metabolic Disease, 2006, 29(4):580-595.
109	Female	Spanish	31	1、Number of acute attacks（1）	1、porphobilinogen deaminase activity in erythrocytes; pmol uroporphyrin I formed per·h·per mg haemoglobin; reference value 85–150 (32) 2、porphobilinogen concentration in urine; mmol/mol creatinine; normal value<0.8 (24+-2) 3、delta-aminolevulinic acid concentration in urine; mmol/mol creatinine; normal value<5 (16+-3) 4、uroporphyrin isomers I+III concentration in urine; nmol/mmol creatinine; norma…		IVS14+1 g>a				27、Tofigueras J, Badenas C, Carrera C, et al. Genetic and biochemical characterization of 16 acute intermittent porphyria cases with a high prevalence of the R173W mutation.[J]. Journal of Inherited Metabolic Disease, 2006, 29(4):580-596.
110	Female	Spanish	18	1、Number of acute attacks（3）	1、porphobilinogen deaminase activity in erythrocytes; pmol uroporphyrin I formed per·h·per mg haemoglobin; reference value 85–150 (56) 2、porphobilinogen concentration in urine; mmol/mol creatinine; normal value<0.8 (32+-4) 3、delta-aminolevulinic acid concentration in urine; mmol/mol creatinine; normal value<5 (20+-3) 4、uroporphyrin isomers I+III concentration in urine; nmol/mmol creatinine; norma…		R173W				27、Tofigueras J, Badenas C, Carrera C, et al. Genetic and biochemical characterization of 16 acute intermittent porphyria cases with a high prevalence of the R173W mutation.[J]. Journal of Inherited Metabolic Disease, 2006, 29(4):580-597.
111	Female	Spanish	25	1、Number of acute attacks（1）	1、porphobilinogen deaminase activity in erythrocytes; pmol uroporphyrin I formed per·h·per mg haemoglobin; reference value 85–150 (57) 2、porphobilinogen concentration in urine; mmol/mol creatinine; normal value<0.8 (6.8+-2) 3、delta-aminolevulinic acid concentration in urine; mmol/mol creatinine; normal value<5 (5+-2) 4、uroporphyrin isomers I+III concentration in urine; nmol/mmol creatinine; norma…		R173W				27、Tofigueras J, Badenas C, Carrera C, et al. Genetic and biochemical characterization of 16 acute intermittent porphyria cases with a high prevalence of the R173W mutation.[J]. Journal of Inherited Metabolic Disease, 2006, 29(4):580-598.
112	Female	Spanish	32	1、Number of acute attacks（1）	1、porphobilinogen deaminase activity in erythrocytes; pmol uroporphyrin I formed per·h·per mg haemoglobin; reference value 85–150 (101) 2、porphobilinogen concentration in urine; mmol/mol creatinine; normal value<0.8 (63+-5) 3、delta-aminolevulinic acid concentration in urine; mmol/mol creatinine; normal value<5 (32+-4) 4、uroporphyrin isomers I+III concentration in urine; nmol/mmol creatinine; norm…		691del30				27、Tofigueras J, Badenas C, Carrera C, et al. Genetic and biochemical characterization of 16 acute intermittent porphyria cases with a high prevalence of the R173W mutation.[J]. Journal of Inherited Metabolic Disease, 2006, 29(4):580-599.
113	Female	Spanish	24	1、Number of acute attacks（1）	1、porphobilinogen deaminase activity in erythrocytes; pmol uroporphyrin I formed per·h·per mg haemoglobin; reference value 85–150 (64) 2、porphobilinogen concentration in urine; mmol/mol creatinine; normal value<0.8 (20+-3) 3、delta-aminolevulinic acid concentration in urine; mmol/mol creatinine; normal value<5 (17+-5) 4、uroporphyrin isomers I+III concentration in urine; nmol/mmol creatinine; norma…		R26C				27、Tofigueras J, Badenas C, Carrera C, et al. Genetic and biochemical characterization of 16 acute intermittent porphyria cases with a high prevalence of the R173W mutation.[J]. Journal of Inherited Metabolic Disease, 2006, 29(4):580-600.
114	Female	Argentinean	29	intermittent attacks of neurological dysfunction	ALA:9.78 PBG:84.48 PBGD:29.2	n.a.	104C>T		Thr>Met at 35		28、De A S, Weiss D C, Parera V E, et al. Identification and characterization of two novel mutations that produce acute intermittent porphyria: A 3-base deletion (841-843delGGA) and a missense mutation (T35M).[J]. Human Mutation, 2015, 16(4):373-373.
115	Female	Argentinean	38	intermittent attacks of neurological dysfunction	ALA:18 PBG:79 PBGD:43.5	n.a.	841-843DelGGA		G281del (Deletion of Glycine at 281)		28、De A S, Weiss D C, Parera V E, et al. Identification and characterization of two novel mutations that produce acute intermittent porphyria: A 3-base deletion (841-843delGGA) and a missense mutation (T35M).[J]. Human Mutation, 2015, 16(4):373-374.
116	Female	Argentinean	32	intermittent attacks of neurological dysfunction	ALA:4.9 PBG:3.6 PBGD:26.5	n.a.	331G>A		Gly>Arg at 111		28、De A S, Weiss D C, Parera V E, et al. Identification and characterization of two novel mutations that produce acute intermittent porphyria: A 3-base deletion (841-843delGGA) and a missense mutation (T35M).[J]. Human Mutation, 2015, 16(4):373-375.
117	Female	Argentinean	38	intermittent attacks of neurological dysfunction	ALA:18 PBG:28 PBGD:39.6	n.a.	G>A at 772-1		3’splice aceptor site mutation resulting in exon 13 skipping		28、De A S, Weiss D C, Parera V E, et al. Identification and characterization of two novel mutations that produce acute intermittent porphyria: A 3-base deletion (841-843delGGA) and a missense mutation (T35M).[J]. Human Mutation, 2015, 16(4):373-376.
