# Supplementary material for: Systematically Analyzing the Pathogenic Variations for Acute Intermittent Porphyria
Source: Front Pharmacol. 2019 Sep 13;10:1018. doi: 10.3389/fphar.2019.01018 (PMC6753391; doi:10.3389/fphar.2019.01018)
Supplement: Table S2 — All the enumerated missense mutations and their pathogenic evaluation. [file Table_2.xlsx]

## Sheet: HMBS.vcf.hg19_multianno
Chr	Start	End	Ref	Alt	Func.refGene	Gene.refGene	GeneDetail.refGene	ExonicFunc.refGene	AAChange.refGene	snp138	SIFT_score	SIFT_pred	Polyphen2_HDIV_score	Polyphen2_HDIV_pred	Polyphen2_HVAR_score	Polyphen2_HVAR_pred	LRT_score	LRT_pred	MutationTaster_score	MutationTaster_pred	MutationAssessor_score	MutationAssessor_pred	FATHMM_score	FATHMM_pred	RadialSVM_score	RadialSVM_pred	LR_score	LR_pred	VEST3_score	CADD_raw	CADD_phred	GERP++_RS	phyloP46way_placental	phyloP100way_vertebrate	SiPhy_29way_logOdds	Otherinfo
chr11	118955576	118955576	G	A	upstream	HMBS	.	.	.	.	.	.	.	.	.	.	.	.	.	.	.	.	.	.	.	.	.	.	.	.	.	.	.	.	.
chr11	118955576	118955576	G	C	upstream	HMBS	.	.	.	.	.	.	.	.	.	.	.	.	.	.	.	.	.	.	.	.	.	.	.	.	.	.	.	.	.
chr11	118955576	118955576	G	T	upstream	HMBS	.	.	.	.	.	.	.	.	.	.	.	.	.	.	.	.	.	.	.	.	.	.	.	.	.	.	.	.	.
chr11	118955577	118955577	A	G	upstream	HMBS	.	.	.	.	.	.	.	.	.	.	.	.	.	.	.	.	.	.	.	.	.	.	.	.	.	.	.	.	.
chr11	118955577	118955577	A	C	upstream	HMBS	.	.	.	.	.	.	.	.	.	.	.	.	.	.	.	.	.	.	.	.	.	.	.	.	.	.	.	.	.
chr11	118955577	118955577	A	T	upstream	HMBS	.	.	.	.	.	.	.	.	.	.	.	.	.	.	.	.	.	.	.	.	.	.	.	.	.	.	.	.	.
chr11	118955578	118955578	G	A	upstream	HMBS	.	.	.	.	.	.	.	.	.	.	.	.	.	.	.	.	.	.	.	.	.	.	.	.	.	.	.	.	.
chr11	118955578	118955578	G	C	upstream	HMBS	.	.	.	.	.	.	.	.	.	.	.	.	.	.	.	.	.	.	.	.	.	.	.	.	.	.	.	.	.
chr11	118955578	118955578	G	T	upstream	HMBS	.	.	.	.	.	.	.	.	.	.	.	.	.	.	.	.	.	.	.	.	.	.	.	.	.	.	.	.	.
chr11	118955579	118955579	G	A	upstream	HMBS	.	.	.	.	.	.	.	.	.	.	.	.	.	.	.	.	.	.	.	.	.	.	.	.	.	.	.	.	.
chr11	118955579	118955579	G	C	upstream	HMBS	.	.	.	.	.	.	.	.	.	.	.	.	.	.	.	.	.	.	.	.	.	.	.	.	.	.	.	.	.
chr11	118955579	118955579	G	T	upstream	HMBS	.	.	.	.	.	.	.	.	.	.	.	.	.	.	.	.	.	.	.	.	.	.	.	.	.	.	.	.	.
chr11	118955580	118955580	G	A	upstream	HMBS	.	.	.	.	.	.	.	.	.	.	.	.	.	.	.	.	.	.	.	.	.	.	.	.	.	.	.	.	.
chr11	118955580	118955580	G	C	upstream	HMBS	.	.	.	.	.	.	.	.	.	.	.	.	.	.	.	.	.	.	.	.	.	.	.	.	.	.	.	.	.
chr11	118955580	118955580	G	T	upstream	HMBS	.	.	.	.	.	.	.	.	.	.	.	.	.	.	.	.	.	.	.	.	.	.	.	.	.	.	.	.	.
chr11	118955581	118955581	A	G	upstream	HMBS	.	.	.	.	.	.	.	.	.	.	.	.	.	.	.	.	.	.	.	.	.	.	.	.	.	.	.	.	.
chr11	118955581	118955581	A	C	upstream	HMBS	.	.	.	.	.	.	.	.	.	.	.	.	.	.	.	.	.	.	.	.	.	.	.	.	.	.	.	.	.
chr11	118955581	118955581	A	T	upstream	HMBS	.	.	.	.	.	.	.	.	.	.	.	.	.	.	.	.	.	.	.	.	.	.	.	.	.	.	.	.	.
chr11	118955582	118955582	G	A	upstream	HMBS	.	.	.	.	.	.	.	.	.	.	.	.	.	.	.	.	.	.	.	.	.	.	.	.	.	.	.	.	.
chr11	118955582	118955582	G	C	upstream	HMBS	.	.	.	.	.	.	.	.	.	.	.	.	.	.	.	.	.	.	.	.	.	.	.	.	.	.	.	.	.
chr11	118955582	118955582	G	T	upstream	HMBS	.	.	.	.	.	.	.	.	.	.	.	.	.	.	.	.	.	.	.	.	.	.	.	.	.	.	.	.	.
chr11	118955583	118955583	G	A	upstream	HMBS	.	.	.	.	.	.	.	.	.	.	.	.	.	.	.	.	.	.	.	.	.	.	.	.	.	.	.	.	.
chr11	118955583	118955583	G	C	upstream	HMBS	.	.	.	.	.	.	.	.	.	.	.	.	.	.	.	.	.	.	.	.	.	.	.	.	.	.	.	.	.
chr11	118955583	118955583	G	T	upstream	HMBS	.	.	.	.	.	.	.	.	.	.	.	.	.	.	.	.	.	.	.	.	.	.	.	.	.	.	.	.	.
chr11	118955584	118955584	G	A	upstream	HMBS	.	.	.	.	.	.	.	.	.	.	.	.	.	.	.	.	.	.	.	.	.	.	.	.	.	.	.	.	.
chr11	118955584	118955584	G	C	upstream	HMBS	.	.	.	.	.	.	.	.	.	.	.	.	.	.	.	.	.	.	.	.	.	.	.	.	.	.	.	.	.
chr11	118955584	118955584	G	T	upstream	HMBS	.	.	.	.	.	.	.	.	.	.	.	.	.	.	.	.	.	.	.	.	.	.	.	.	.	.	.	.	.
chr11	118955585	118955585	C	A	upstream	HMBS	.	.	.	.	.	.	.	.	.	.	.	.	.	.	.	.	.	.	.	.	.	.	.	.	.	.	.	.	.
chr11	118955585	118955585	C	G	upstream	HMBS	.	.	.	.	.	.	.	.	.	.	.	.	.	.	.	.	.	.	.	.	.	.	.	.	.	.	.	.	.
chr11	118955585	118955585	C	T	upstream	HMBS	.	.	.	.	.	.	.	.	.	.	.	.	.	.	.	.	.	.	.	.	.	.	.	.	.	.	.	.	.
chr11	118955586	118955586	G	A	upstream	HMBS	.	.	.	.	.	.	.	.	.	.	.	.	.	.	.	.	.	.	.	.	.	.	.	.	.	.	.	.	.
chr11	118955586	118955586	G	C	upstream	HMBS	.	.	.	.	.	.	.	.	.	.	.	.	.	.	.	.	.	.	.	.	.	.	.	.	.	.	.	.	.
chr11	118955586	118955586	G	T	upstream	HMBS	.	.	.	.	.	.	.	.	.	.	.	.	.	.	.	.	.	.	.	.	.	.	.	.	.	.	.	.	.
chr11	118955587	118955587	C	A	UTR5	HMBS	.	.	.	.	.	.	.	.	.	.	.	.	.	.	.	.	.	.	.	.	.	.	.	.	.	.	.	.	.
chr11	118955587	118955587	C	G	UTR5	HMBS	.	.	.	.	.	.	.	.	.	.	.	.	.	.	.	.	.	.	.	.	.	.	.	.	.	.	.	.	.
chr11	118955587	118955587	C	T	UTR5	HMBS	.	.	.	.	.	.	.	.	.	.	.	.	.	.	.	.	.	.	.	.	.	.	.	.	.	.	.	.	.
chr11	118955588	118955588	C	A	UTR5	HMBS	.	.	.	.	.	.	.	.	.	.	.	.	.	.	.	.	.	.	.	.	.	.	.	.	.	.	.	.	.
chr11	118955588	118955588	C	G	UTR5	HMBS	.	.	.	.	.	.	.	.	.	.	.	.	.	.	.	.	.	.	.	.	.	.	.	.	.	.	.	.	.
chr11	118955588	118955588	C	T	UTR5	HMBS	.	.	.	.	.	.	.	.	.	.	.	.	.	.	.	.	.	.	.	.	.	.	.	.	.	.	.	.	.
chr11	118955589	118955589	G	A	UTR5	HMBS	.	.	.	.	.	.	.	.	.	.	.	.	.	.	.	.	.	.	.	.	.	.	.	.	.	.	.	.	.
chr11	118955589	118955589	G	C	UTR5	HMBS	.	.	.	.	.	.	.	.	.	.	.	.	.	.	.	.	.	.	.	.	.	.	.	.	.	.	.	.	.
chr11	118955589	118955589	G	T	UTR5	HMBS	.	.	.	.	.	.	.	.	.	.	.	.	.	.	.	.	.	.	.	.	.	.	.	.	.	.	.	.	.
chr11	118955590	118955590	G	A	UTR5	HMBS	.	.	.	.	.	.	.	.	.	.	.	.	.	.	.	.	.	.	.	.	.	.	.	.	.	.	.	.	.
chr11	118955590	118955590	G	C	UTR5	HMBS	.	.	.	.	.	.	.	.	.	.	.	.	.	.	.	.	.	.	.	.	.	.	.	.	.	.	.	.	.
chr11	118955590	118955590	G	T	UTR5	HMBS	.	.	.	.	.	.	.	.	.	.	.	.	.	.	.	.	.	.	.	.	.	.	.	.	.	.	.	.	.
chr11	118955591	118955591	A	G	UTR5	HMBS	.	.	.	.	.	.	.	.	.	.	.	.	.	.	.	.	.	.	.	.	.	.	.	.	.	.	.	.	.
chr11	118955591	118955591	A	C	UTR5	HMBS	.	.	.	.	.	.	.	.	.	.	.	.	.	.	.	.	.	.	.	.	.	.	.	.	.	.	.	.	.
chr11	118955591	118955591	A	T	UTR5	HMBS	.	.	.	.	.	.	.	.	.	.	.	.	.	.	.	.	.	.	.	.	.	.	.	.	.	.	.	.	.
chr11	118955592	118955592	A	G	UTR5	HMBS	.	.	.	.	.	.	.	.	.	.	.	.	.	.	.	.	.	.	.	.	.	.	.	.	.	.	.	.	.
chr11	118955592	118955592	A	C	UTR5	HMBS	.	.	.	.	.	.	.	.	.	.	.	.	.	.	.	.	.	.	.	.	.	.	.	.	.	.	.	.	.
chr11	118955592	118955592	A	T	UTR5	HMBS	.	.	.	.	.	.	.	.	.	.	.	.	.	.	.	.	.	.	.	.	.	.	.	.	.	.	.	.	.
chr11	118955593	118955593	G	A	UTR5	HMBS	.	.	.	.	.	.	.	.	.	.	.	.	.	.	.	.	.	.	.	.	.	.	.	.	.	.	.	.	.
chr11	118955593	118955593	G	C	UTR5	HMBS	.	.	.	.	.	.	.	.	.	.	.	.	.	.	.	.	.	.	.	.	.	.	.	.	.	.	.	.	.
chr11	118955593	118955593	G	T	UTR5	HMBS	.	.	.	.	.	.	.	.	.	.	.	.	.	.	.	.	.	.	.	.	.	.	.	.	.	.	.	.	.
chr11	118955594	118955594	T	G	UTR5	HMBS	.	.	.	.	.	.	.	.	.	.	.	.	.	.	.	.	.	.	.	.	.	.	.	.	.	.	.	.	.
chr11	118955594	118955594	T	C	UTR5	HMBS	.	.	.	.	.	.	.	.	.	.	.	.	.	.	.	.	.	.	.	.	.	.	.	.	.	.	.	.	.
chr11	118955594	118955594	T	A	UTR5	HMBS	.	.	.	.	.	.	.	.	.	.	.	.	.	.	.	.	.	.	.	.	.	.	.	.	.	.	.	.	.
chr11	118955595	118955595	G	A	UTR5	HMBS	.	.	.	.	.	.	.	.	.	.	.	.	.	.	.	.	.	.	.	.	.	.	.	.	.	.	.	.	.
chr11	118955595	118955595	G	C	UTR5	HMBS	.	.	.	.	.	.	.	.	.	.	.	.	.	.	.	.	.	.	.	.	.	.	.	.	.	.	.	.	.
chr11	118955595	118955595	G	T	UTR5	HMBS	.	.	.	.	.	.	.	.	.	.	.	.	.	.	.	.	.	.	.	.	.	.	.	.	.	.	.	.	.
chr11	118955596	118955596	A	G	UTR5	HMBS	.	.	.	.	.	.	.	.	.	.	.	.	.	.	.	.	.	.	.	.	.	.	.	.	.	.	.	.	.
chr11	118955596	118955596	A	C	UTR5	HMBS	.	.	.	.	.	.	.	.	.	.	.	.	.	.	.	.	.	.	.	.	.	.	.	.	.	.	.	.	.
chr11	118955596	118955596	A	T	UTR5	HMBS	.	.	.	.	.	.	.	.	.	.	.	.	.	.	.	.	.	.	.	.	.	.	.	.	.	.	.	.	.
chr11	118955597	118955597	C	A	UTR5	HMBS	.	.	.	.	.	.	.	.	.	.	.	.	.	.	.	.	.	.	.	.	.	.	.	.	.	.	.	.	.
chr11	118955597	118955597	C	G	UTR5	HMBS	.	.	.	.	.	.	.	.	.	.	.	.	.	.	.	.	.	.	.	.	.	.	.	.	.	.	.	.	.
chr11	118955597	118955597	C	T	UTR5	HMBS	.	.	.	.	.	.	.	.	.	.	.	.	.	.	.	.	.	.	.	.	.	.	.	.	.	.	.	.	.
chr11	118955598	118955598	G	A	UTR5	HMBS	.	.	.	.	.	.	.	.	.	.	.	.	.	.	.	.	.	.	.	.	.	.	.	.	.	.	.	.	.
chr11	118955598	118955598	G	C	UTR5	HMBS	.	.	.	.	.	.	.	.	.	.	.	.	.	.	.	.	.	.	.	.	.	.	.	.	.	.	.	.	.
chr11	118955598	118955598	G	T	UTR5	HMBS	.	.	.	.	.	.	.	.	.	.	.	.	.	.	.	.	.	.	.	.	.	.	.	.	.	.	.	.	.
chr11	118955599	118955599	C	A	UTR5	HMBS	.	.	.	.	.	.	.	.	.	.	.	.	.	.	.	.	.	.	.	.	.	.	.	.	.	.	.	.	.
chr11	118955599	118955599	C	G	UTR5	HMBS	.	.	.	.	.	.	.	.	.	.	.	.	.	.	.	.	.	.	.	.	.	.	.	.	.	.	.	.	.
chr11	118955599	118955599	C	T	UTR5	HMBS	.	.	.	.	.	.	.	.	.	.	.	.	.	.	.	.	.	.	.	.	.	.	.	.	.	.	.	.	.
chr11	118955600	118955600	G	A	UTR5	HMBS	.	.	.	.	.	.	.	.	.	.	.	.	.	.	.	.	.	.	.	.	.	.	.	.	.	.	.	.	.
chr11	118955600	118955600	G	C	UTR5	HMBS	.	.	.	.	.	.	.	.	.	.	.	.	.	.	.	.	.	.	.	.	.	.	.	.	.	.	.	.	.
chr11	118955600	118955600	G	T	UTR5	HMBS	.	.	.	.	.	.	.	.	.	.	.	.	.	.	.	.	.	.	.	.	.	.	.	.	.	.	.	.	.
chr11	118955601	118955601	A	G	UTR5	HMBS	.	.	.	.	.	.	.	.	.	.	.	.	.	.	.	.	.	.	.	.	.	.	.	.	.	.	.	.	.
chr11	118955601	118955601	A	C	UTR5	HMBS	.	.	.	.	.	.	.	.	.	.	.	.	.	.	.	.	.	.	.	.	.	.	.	.	.	.	.	.	.
chr11	118955601	118955601	A	T	UTR5	HMBS	.	.	.	.	.	.	.	.	.	.	.	.	.	.	.	.	.	.	.	.	.	.	.	.	.	.	.	.	.
chr11	118955602	118955602	G	A	UTR5	HMBS	.	.	.	.	.	.	.	.	.	.	.	.	.	.	.	.	.	.	.	.	.	.	.	.	.	.	.	.	.
chr11	118955602	118955602	G	C	UTR5	HMBS	.	.	.	.	.	.	.	.	.	.	.	.	.	.	.	.	.	.	.	.	.	.	.	.	.	.	.	.	.
chr11	118955602	118955602	G	T	UTR5	HMBS	.	.	.	.	.	.	.	.	.	.	.	.	.	.	.	.	.	.	.	.	.	.	.	.	.	.	.	.	.
chr11	118955603	118955603	G	A	UTR5	HMBS	.	.	.	.	.	.	.	.	.	.	.	.	.	.	.	.	.	.	.	.	.	.	.	.	.	.	.	.	.
chr11	118955603	118955603	G	C	UTR5	HMBS	.	.	.	.	.	.	.	.	.	.	.	.	.	.	.	.	.	.	.	.	.	.	.	.	.	.	.	.	.
chr11	118955603	118955603	G	T	UTR5	HMBS	.	.	.	.	.	.	.	.	.	.	.	.	.	.	.	.	.	.	.	.	.	.	.	.	.	.	.	.	.
chr11	118955604	118955604	C	A	UTR5	HMBS	.	.	.	.	.	.	.	.	.	.	.	.	.	.	.	.	.	.	.	.	.	.	.	.	.	.	.	.	.
chr11	118955604	118955604	C	G	UTR5	HMBS	.	.	.	.	.	.	.	.	.	.	.	.	.	.	.	.	.	.	.	.	.	.	.	.	.	.	.	.	.
chr11	118955604	118955604	C	T	UTR5	HMBS	.	.	.	.	.	.	.	.	.	.	.	.	.	.	.	.	.	.	.	.	.	.	.	.	.	.	.	.	.
chr11	118955605	118955605	T	G	UTR5	HMBS	.	.	.	.	.	.	.	.	.	.	.	.	.	.	.	.	.	.	.	.	.	.	.	.	.	.	.	.	.
chr11	118955605	118955605	T	C	UTR5	HMBS	.	.	.	.	.	.	.	.	.	.	.	.	.	.	.	.	.	.	.	.	.	.	.	.	.	.	.	.	.
chr11	118955605	118955605	T	A	UTR5	HMBS	.	.	.	.	.	.	.	.	.	.	.	.	.	.	.	.	.	.	.	.	.	.	.	.	.	.	.	.	.
chr11	118955606	118955606	C	A	UTR5	HMBS	.	.	.	.	.	.	.	.	.	.	.	.	.	.	.	.	.	.	.	.	.	.	.	.	.	.	.	.	.
chr11	118955606	118955606	C	G	UTR5	HMBS	.	.	.	.	.	.	.	.	.	.	.	.	.	.	.	.	.	.	.	.	.	.	.	.	.	.	.	.	.
chr11	118955606	118955606	C	T	UTR5	HMBS	.	.	.	.	.	.	.	.	.	.	.	.	.	.	.	.	.	.	.	.	.	.	.	.	.	.	.	.	.
chr11	118955607	118955607	T	G	UTR5	HMBS	.	.	.	.	.	.	.	.	.	.	.	.	.	.	.	.	.	.	.	.	.	.	.	.	.	.	.	.	.
chr11	118955607	118955607	T	C	UTR5	HMBS	.	.	.	.	.	.	.	.	.	.	.	.	.	.	.	.	.	.	.	.	.	.	.	.	.	.	.	.	.
chr11	118955607	118955607	T	A	UTR5	HMBS	.	.	.	.	.	.	.	.	.	.	.	.	.	.	.	.	.	.	.	.	.	.	.	.	.	.	.	.	.
chr11	118955608	118955608	G	A	UTR5	HMBS	.	.	.	.	.	.	.	.	.	.	.	.	.	.	.	.	.	.	.	.	.	.	.	.	.	.	.	.	.
chr11	118955608	118955608	G	C	UTR5	HMBS	.	.	.	.	.	.	.	.	.	.	.	.	.	.	.	.	.	.	.	.	.	.	.	.	.	.	.	.	.
chr11	118955608	118955608	G	T	UTR5	HMBS	.	.	.	.	.	.	.	.	.	.	.	.	.	.	.	.	.	.	.	.	.	.	.	.	.	.	.	.	.
chr11	118955609	118955609	C	A	UTR5	HMBS	.	.	.	.	.	.	.	.	.	.	.	.	.	.	.	.	.	.	.	.	.	.	.	.	.	.	.	.	.
chr11	118955609	118955609	C	G	UTR5	HMBS	.	.	.	.	.	.	.	.	.	.	.	.	.	.	.	.	.	.	.	.	.	.	.	.	.	.	.	.	.
chr11	118955609	118955609	C	T	UTR5	HMBS	.	.	.	.	.	.	.	.	.	.	.	.	.	.	.	.	.	.	.	.	.	.	.	.	.	.	.	.	.
chr11	118955610	118955610	G	A	UTR5	HMBS	.	.	.	.	.	.	.	.	.	.	.	.	.	.	.	.	.	.	.	.	.	.	.	.	.	.	.	.	.
chr11	118955610	118955610	G	C	UTR5	HMBS	.	.	.	.	.	.	.	.	.	.	.	.	.	.	.	.	.	.	.	.	.	.	.	.	.	.	.	.	.
chr11	118955610	118955610	G	T	UTR5	HMBS	.	.	.	.	.	.	.	.	.	.	.	.	.	.	.	.	.	.	.	.	.	.	.	.	.	.	.	.	.
chr11	118955611	118955611	G	A	UTR5	HMBS	.	.	.	.	.	.	.	.	.	.	.	.	.	.	.	.	.	.	.	.	.	.	.	.	.	.	.	.	.
chr11	118955611	118955611	G	C	UTR5	HMBS	.	.	.	.	.	.	.	.	.	.	.	.	.	.	.	.	.	.	.	.	.	.	.	.	.	.	.	.	.
chr11	118955611	118955611	G	T	UTR5	HMBS	.	.	.	.	.	.	.	.	.	.	.	.	.	.	.	.	.	.	.	.	.	.	.	.	.	.	.	.	.
chr11	118955612	118955612	A	G	UTR5	HMBS	.	.	.	.	.	.	.	.	.	.	.	.	.	.	.	.	.	.	.	.	.	.	.	.	.	.	.	.	.
chr11	118955612	118955612	A	C	UTR5	HMBS	.	.	.	.	.	.	.	.	.	.	.	.	.	.	.	.	.	.	.	.	.	.	.	.	.	.	.	.	.
chr11	118955612	118955612	A	T	UTR5	HMBS	.	.	.	.	.	.	.	.	.	.	.	.	.	.	.	.	.	.	.	.	.	.	.	.	.	.	.	.	.
chr11	118955613	118955613	G	A	UTR5	HMBS	.	.	.	.	.	.	.	.	.	.	.	.	.	.	.	.	.	.	.	.	.	.	.	.	.	.	.	.	.
chr11	118955613	118955613	G	C	UTR5	HMBS	.	.	.	.	.	.	.	.	.	.	.	.	.	.	.	.	.	.	.	.	.	.	.	.	.	.	.	.	.
chr11	118955613	118955613	G	T	UTR5	HMBS	.	.	.	.	.	.	.	.	.	.	.	.	.	.	.	.	.	.	.	.	.	.	.	.	.	.	.	.	.
chr11	118955614	118955614	A	G	UTR5	HMBS	.	.	.	.	.	.	.	.	.	.	.	.	.	.	.	.	.	.	.	.	.	.	.	.	.	.	.	.	.
chr11	118955614	118955614	A	C	UTR5	HMBS	.	.	.	.	.	.	.	.	.	.	.	.	.	.	.	.	.	.	.	.	.	.	.	.	.	.	.	.	.
chr11	118955614	118955614	A	T	UTR5	HMBS	.	.	.	.	.	.	.	.	.	.	.	.	.	.	.	.	.	.	.	.	.	.	.	.	.	.	.	.	.
chr11	118955615	118955615	C	A	UTR5	HMBS	.	.	.	.	.	.	.	.	.	.	.	.	.	.	.	.	.	.	.	.	.	.	.	.	.	.	.	.	.
chr11	118955615	118955615	C	G	UTR5	HMBS	.	.	.	.	.	.	.	.	.	.	.	.	.	.	.	.	.	.	.	.	.	.	.	.	.	.	.	.	.
chr11	118955615	118955615	C	T	UTR5	HMBS	.	.	.	.	.	.	.	.	.	.	.	.	.	.	.	.	.	.	.	.	.	.	.	.	.	.	.	.	.
chr11	118955616	118955616	C	A	UTR5	HMBS	.	.	.	.	.	.	.	.	.	.	.	.	.	.	.	.	.	.	.	.	.	.	.	.	.	.	.	.	.
chr11	118955616	118955616	C	G	UTR5	HMBS	.	.	.	.	.	.	.	.	.	.	.	.	.	.	.	.	.	.	.	.	.	.	.	.	.	.	.	.	.
chr11	118955616	118955616	C	T	UTR5	HMBS	.	.	.	.	.	.	.	.	.	.	.	.	.	.	.	.	.	.	.	.	.	.	.	.	.	.	.	.	.
chr11	118955617	118955617	A	G	UTR5	HMBS	.	.	.	.	.	.	.	.	.	.	.	.	.	.	.	.	.	.	.	.	.	.	.	.	.	.	.	.	.
chr11	118955617	118955617	A	C	UTR5	HMBS	.	.	.	.	.	.	.	.	.	.	.	.	.	.	.	.	.	.	.	.	.	.	.	.	.	.	.	.	.
chr11	118955617	118955617	A	T	UTR5	HMBS	.	.	.	.	.	.	.	.	.	.	.	.	.	.	.	.	.	.	.	.	.	.	.	.	.	.	.	.	.
chr11	118955618	118955618	G	A	UTR5	HMBS	.	.	.	.	.	.	.	.	.	.	.	.	.	.	.	.	.	.	.	.	.	.	.	.	.	.	.	.	.
chr11	118955618	118955618	G	C	UTR5	HMBS	.	.	.	.	.	.	.	.	.	.	.	.	.	.	.	.	.	.	.	.	.	.	.	.	.	.	.	.	.
chr11	118955618	118955618	G	T	UTR5	HMBS	.	.	.	.	.	.	.	.	.	.	.	.	.	.	.	.	.	.	.	.	.	.	.	.	.	.	.	.	.
chr11	118955619	118955619	G	A	UTR5	HMBS	.	.	.	.	.	.	.	.	.	.	.	.	.	.	.	.	.	.	.	.	.	.	.	.	.	.	.	.	.
chr11	118955619	118955619	G	C	UTR5	HMBS	.	.	.	.	.	.	.	.	.	.	.	.	.	.	.	.	.	.	.	.	.	.	.	.	.	.	.	.	.
chr11	118955619	118955619	G	T	UTR5	HMBS	.	.	.	.	.	.	.	.	.	.	.	.	.	.	.	.	.	.	.	.	.	.	.	.	.	.	.	.	.
chr11	118955620	118955620	A	G	UTR5	HMBS	.	.	.	.	.	.	.	.	.	.	.	.	.	.	.	.	.	.	.	.	.	.	.	.	.	.	.	.	.
chr11	118955620	118955620	A	C	UTR5	HMBS	.	.	.	.	.	.	.	.	.	.	.	.	.	.	.	.	.	.	.	.	.	.	.	.	.	.	.	.	.
chr11	118955620	118955620	A	T	UTR5	HMBS	.	.	.	.	.	.	.	.	.	.	.	.	.	.	.	.	.	.	.	.	.	.	.	.	.	.	.	.	.
chr11	118955621	118955621	G	A	UTR5	HMBS	.	.	.	.	.	.	.	.	.	.	.	.	.	.	.	.	.	.	.	.	.	.	.	.	.	.	.	.	.
chr11	118955621	118955621	G	C	UTR5	HMBS	.	.	.	.	.	.	.	.	.	.	.	.	.	.	.	.	.	.	.	.	.	.	.	.	.	.	.	.	.
chr11	118955621	118955621	G	T	UTR5	HMBS	.	.	.	.	.	.	.	.	.	.	.	.	.	.	.	.	.	.	.	.	.	.	.	.	.	.	.	.	.
chr11	118955622	118955622	T	G	UTR5	HMBS	.	.	.	.	.	.	.	.	.	.	.	.	.	.	.	.	.	.	.	.	.	.	.	.	.	.	.	.	.
chr11	118955622	118955622	T	C	UTR5	HMBS	.	.	.	.	.	.	.	.	.	.	.	.	.	.	.	.	.	.	.	.	.	.	.	.	.	.	.	.	.
chr11	118955622	118955622	T	A	UTR5	HMBS	.	.	.	.	.	.	.	.	.	.	.	.	.	.	.	.	.	.	.	.	.	.	.	.	.	.	.	.	.
chr11	118955623	118955623	C	A	UTR5	HMBS	.	.	.	.	.	.	.	.	.	.	.	.	.	.	.	.	.	.	.	.	.	.	.	.	.	.	.	.	.
chr11	118955623	118955623	C	G	UTR5	HMBS	.	.	.	.	.	.	.	.	.	.	.	.	.	.	.	.	.	.	.	.	.	.	.	.	.	.	.	.	.
chr11	118955623	118955623	C	T	UTR5	HMBS	.	.	.	.	.	.	.	.	.	.	.	.	.	.	.	.	.	.	.	.	.	.	.	.	.	.	.	.	.
chr11	118955624	118955624	A	G	UTR5	HMBS	.	.	.	.	.	.	.	.	.	.	.	.	.	.	.	.	.	.	.	.	.	.	.	.	.	.	.	.	.
chr11	118955624	118955624	A	C	UTR5	HMBS	.	.	.	.	.	.	.	.	.	.	.	.	.	.	.	.	.	.	.	.	.	.	.	.	.	.	.	.	.
chr11	118955624	118955624	A	T	UTR5	HMBS	.	.	.	.	.	.	.	.	.	.	.	.	.	.	.	.	.	.	.	.	.	.	.	.	.	.	.	.	.
chr11	118955625	118955625	G	A	UTR5	HMBS	.	.	.	.	.	.	.	.	.	.	.	.	.	.	.	.	.	.	.	.	.	.	.	.	.	.	.	.	.
chr11	118955625	118955625	G	C	UTR5	HMBS	.	.	.	.	.	.	.	.	.	.	.	.	.	.	.	.	.	.	.	.	.	.	.	.	.	.	.	.	.
chr11	118955625	118955625	G	T	UTR5	HMBS	.	.	.	.	.	.	.	.	.	.	.	.	.	.	.	.	.	.	.	.	.	.	.	.	.	.	.	.	.
chr11	118955626	118955626	A	G	UTR5	HMBS	.	.	.	.	.	.	.	.	.	.	.	.	.	.	.	.	.	.	.	.	.	.	.	.	.	.	.	.	.
chr11	118955626	118955626	A	C	UTR5	HMBS	.	.	.	.	.	.	.	.	.	.	.	.	.	.	.	.	.	.	.	.	.	.	.	.	.	.	.	.	.
chr11	118955626	118955626	A	T	UTR5	HMBS	.	.	.	.	.	.	.	.	.	.	.	.	.	.	.	.	.	.	.	.	.	.	.	.	.	.	.	.	.
chr11	118955627	118955627	C	A	UTR5	HMBS	.	.	.	.	.	.	.	.	.	.	.	.	.	.	.	.	.	.	.	.	.	.	.	.	.	.	.	.	.
chr11	118955627	118955627	C	G	UTR5	HMBS	.	.	.	.	.	.	.	.	.	.	.	.	.	.	.	.	.	.	.	.	.	.	.	.	.	.	.	.	.
chr11	118955627	118955627	C	T	UTR5	HMBS	.	.	.	.	.	.	.	.	.	.	.	.	.	.	.	.	.	.	.	.	.	.	.	.	.	.	.	.	.
chr11	118955628	118955628	T	G	UTR5	HMBS	.	.	.	.	.	.	.	.	.	.	.	.	.	.	.	.	.	.	.	.	.	.	.	.	.	.	.	.	.
chr11	118955628	118955628	T	C	UTR5	HMBS	.	.	.	.	.	.	.	.	.	.	.	.	.	.	.	.	.	.	.	.	.	.	.	.	.	.	.	.	.
chr11	118955628	118955628	T	A	UTR5	HMBS	.	.	.	.	.	.	.	.	.	.	.	.	.	.	.	.	.	.	.	.	.	.	.	.	.	.	.	.	.
chr11	118955629	118955629	G	A	UTR5	HMBS	.	.	.	.	.	.	.	.	.	.	.	.	.	.	.	.	.	.	.	.	.	.	.	.	.	.	.	.	.
chr11	118955629	118955629	G	C	UTR5	HMBS	.	.	.	.	.	.	.	.	.	.	.	.	.	.	.	.	.	.	.	.	.	.	.	.	.	.	.	.	.
chr11	118955629	118955629	G	T	UTR5	HMBS	.	.	.	.	.	.	.	.	.	.	.	.	.	.	.	.	.	.	.	.	.	.	.	.	.	.	.	.	.
chr11	118955630	118955630	T	G	UTR5	HMBS	.	.	.	.	.	.	.	.	.	.	.	.	.	.	.	.	.	.	.	.	.	.	.	.	.	.	.	.	.
chr11	118955630	118955630	T	C	UTR5	HMBS	.	.	.	.	.	.	.	.	.	.	.	.	.	.	.	.	.	.	.	.	.	.	.	.	.	.	.	.	.
chr11	118955630	118955630	T	A	UTR5	HMBS	.	.	.	.	.	.	.	.	.	.	.	.	.	.	.	.	.	.	.	.	.	.	.	.	.	.	.	.	.
chr11	118955631	118955631	A	G	UTR5	HMBS	.	.	.	.	.	.	.	.	.	.	.	.	.	.	.	.	.	.	.	.	.	.	.	.	.	.	.	.	.
chr11	118955631	118955631	A	C	UTR5	HMBS	.	.	.	.	.	.	.	.	.	.	.	.	.	.	.	.	.	.	.	.	.	.	.	.	.	.	.	.	.
chr11	118955631	118955631	A	T	UTR5	HMBS	.	.	.	.	.	.	.	.	.	.	.	.	.	.	.	.	.	.	.	.	.	.	.	.	.	.	.	.	.
chr11	118955632	118955632	G	A	UTR5	HMBS	.	.	.	.	.	.	.	.	.	.	.	.	.	.	.	.	.	.	.	.	.	.	.	.	.	.	.	.	.
chr11	118955632	118955632	G	C	UTR5	HMBS	.	.	.	.	.	.	.	.	.	.	.	.	.	.	.	.	.	.	.	.	.	.	.	.	.	.	.	.	.
chr11	118955632	118955632	G	T	UTR5	HMBS	.	.	.	.	.	.	.	.	.	.	.	.	.	.	.	.	.	.	.	.	.	.	.	.	.	.	.	.	.
chr11	118955633	118955633	G	A	UTR5	HMBS	.	.	.	.	.	.	.	.	.	.	.	.	.	.	.	.	.	.	.	.	.	.	.	.	.	.	.	.	.
chr11	118955633	118955633	G	C	UTR5	HMBS	.	.	.	.	.	.	.	.	.	.	.	.	.	.	.	.	.	.	.	.	.	.	.	.	.	.	.	.	.
chr11	118955633	118955633	G	T	UTR5	HMBS	.	.	.	.	.	.	.	.	.	.	.	.	.	.	.	.	.	.	.	.	.	.	.	.	.	.	.	.	.
chr11	118955634	118955634	A	G	UTR5	HMBS	.	.	.	.	.	.	.	.	.	.	.	.	.	.	.	.	.	.	.	.	.	.	.	.	.	.	.	.	.
chr11	118955634	118955634	A	C	UTR5	HMBS	.	.	.	.	.	.	.	.	.	.	.	.	.	.	.	.	.	.	.	.	.	.	.	.	.	.	.	.	.
chr11	118955634	118955634	A	T	UTR5	HMBS	.	.	.	.	.	.	.	.	.	.	.	.	.	.	.	.	.	.	.	.	.	.	.	.	.	.	.	.	.
chr11	118955635	118955635	C	A	UTR5	HMBS	.	.	.	.	.	.	.	.	.	.	.	.	.	.	.	.	.	.	.	.	.	.	.	.	.	.	.	.	.
chr11	118955635	118955635	C	G	UTR5	HMBS	.	.	.	.	.	.	.	.	.	.	.	.	.	.	.	.	.	.	.	.	.	.	.	.	.	.	.	.	.
chr11	118955635	118955635	C	T	UTR5	HMBS	.	.	.	.	.	.	.	.	.	.	.	.	.	.	.	.	.	.	.	.	.	.	.	.	.	.	.	.	.
chr11	118955636	118955636	G	A	UTR5	HMBS	.	.	.	.	.	.	.	.	.	.	.	.	.	.	.	.	.	.	.	.	.	.	.	.	.	.	.	.	.
chr11	118955636	118955636	G	C	UTR5	HMBS	.	.	.	.	.	.	.	.	.	.	.	.	.	.	.	.	.	.	.	.	.	.	.	.	.	.	.	.	.
chr11	118955636	118955636	G	T	UTR5	HMBS	.	.	.	.	.	.	.	.	.	.	.	.	.	.	.	.	.	.	.	.	.	.	.	.	.	.	.	.	.
chr11	118955637	118955637	A	G	UTR5	HMBS	.	.	.	.	.	.	.	.	.	.	.	.	.	.	.	.	.	.	.	.	.	.	.	.	.	.	.	.	.
chr11	118955637	118955637	A	C	UTR5	HMBS	.	.	.	.	.	.	.	.	.	.	.	.	.	.	.	.	.	.	.	.	.	.	.	.	.	.	.	.	.
chr11	118955637	118955637	A	T	UTR5	HMBS	.	.	.	.	.	.	.	.	.	.	.	.	.	.	.	.	.	.	.	.	.	.	.	.	.	.	.	.	.
chr11	118955638	118955638	C	A	UTR5	HMBS	.	.	.	.	.	.	.	.	.	.	.	.	.	.	.	.	.	.	.	.	.	.	.	.	.	.	.	.	.
chr11	118955638	118955638	C	G	UTR5	HMBS	.	.	.	.	.	.	.	.	.	.	.	.	.	.	.	.	.	.	.	.	.	.	.	.	.	.	.	.	.
chr11	118955638	118955638	C	T	UTR5	HMBS	.	.	.	.	.	.	.	.	.	.	.	.	.	.	.	.	.	.	.	.	.	.	.	.	.	.	.	.	.
chr11	118955639	118955639	C	A	UTR5	HMBS	.	.	.	.	.	.	.	.	.	.	.	.	.	.	.	.	.	.	.	.	.	.	.	.	.	.	.	.	.
chr11	118955639	118955639	C	G	UTR5	HMBS	.	.	.	.	.	.	.	.	.	.	.	.	.	.	.	.	.	.	.	.	.	.	.	.	.	.	.	.	.
chr11	118955639	118955639	C	T	UTR5	HMBS	.	.	.	.	.	.	.	.	.	.	.	.	.	.	.	.	.	.	.	.	.	.	.	.	.	.	.	.	.
chr11	118955640	118955640	T	G	UTR5	HMBS	.	.	.	.	.	.	.	.	.	.	.	.	.	.	.	.	.	.	.	.	.	.	.	.	.	.	.	.	.
chr11	118955640	118955640	T	C	UTR5	HMBS	.	.	.	.	.	.	.	.	.	.	.	.	.	.	.	.	.	.	.	.	.	.	.	.	.	.	.	.	.
chr11	118955640	118955640	T	A	UTR5	HMBS	.	.	.	.	.	.	.	.	.	.	.	.	.	.	.	.	.	.	.	.	.	.	.	.	.	.	.	.	.
chr11	118955641	118955641	C	A	UTR5	HMBS	.	.	.	.	.	.	.	.	.	.	.	.	.	.	.	.	.	.	.	.	.	.	.	.	.	.	.	.	.
chr11	118955641	118955641	C	G	UTR5	HMBS	.	.	.	.	.	.	.	.	.	.	.	.	.	.	.	.	.	.	.	.	.	.	.	.	.	.	.	.	.
chr11	118955641	118955641	C	T	UTR5	HMBS	.	.	.	rs72997366	.	.	.	.	.	.	.	.	.	.	.	.	.	.	.	.	.	.	.	.	.	.	.	.	.
chr11	118955642	118955642	G	A	UTR5	HMBS	.	.	.	.	.	.	.	.	.	.	.	.	.	.	.	.	.	.	.	.	.	.	.	.	.	.	.	.	.
chr11	118955642	118955642	G	C	UTR5	HMBS	.	.	.	.	.	.	.	.	.	.	.	.	.	.	.	.	.	.	.	.	.	.	.	.	.	.	.	.	.
chr11	118955642	118955642	G	T	UTR5	HMBS	.	.	.	.	.	.	.	.	.	.	.	.	.	.	.	.	.	.	.	.	.	.	.	.	.	.	.	.	.
chr11	118955643	118955643	G	A	UTR5	HMBS	.	.	.	.	.	.	.	.	.	.	.	.	.	.	.	.	.	.	.	.	.	.	.	.	.	.	.	.	.
chr11	118955643	118955643	G	C	UTR5	HMBS	.	.	.	.	.	.	.	.	.	.	.	.	.	.	.	.	.	.	.	.	.	.	.	.	.	.	.	.	.
chr11	118955643	118955643	G	T	UTR5	HMBS	.	.	.	.	.	.	.	.	.	.	.	.	.	.	.	.	.	.	.	.	.	.	.	.	.	.	.	.	.
chr11	118955644	118955644	G	A	UTR5	HMBS	.	.	.	.	.	.	.	.	.	.	.	.	.	.	.	.	.	.	.	.	.	.	.	.	.	.	.	.	.
chr11	118955644	118955644	G	C	UTR5	HMBS	.	.	.	.	.	.	.	.	.	.	.	.	.	.	.	.	.	.	.	.	.	.	.	.	.	.	.	.	.
chr11	118955644	118955644	G	T	UTR5	HMBS	.	.	.	.	.	.	.	.	.	.	.	.	.	.	.	.	.	.	.	.	.	.	.	.	.	.	.	.	.
chr11	118955645	118955645	T	G	UTR5	HMBS	.	.	.	.	.	.	.	.	.	.	.	.	.	.	.	.	.	.	.	.	.	.	.	.	.	.	.	.	.
chr11	118955645	118955645	T	C	UTR5	HMBS	.	.	.	.	.	.	.	.	.	.	.	.	.	.	.	.	.	.	.	.	.	.	.	.	.	.	.	.	.
chr11	118955645	118955645	T	A	UTR5	HMBS	.	.	.	.	.	.	.	.	.	.	.	.	.	.	.	.	.	.	.	.	.	.	.	.	.	.	.	.	.
chr11	118955646	118955646	C	A	UTR5	HMBS	.	.	.	.	.	.	.	.	.	.	.	.	.	.	.	.	.	.	.	.	.	.	.	.	.	.	.	.	.
chr11	118955646	118955646	C	G	UTR5	HMBS	.	.	.	.	.	.	.	.	.	.	.	.	.	.	.	.	.	.	.	.	.	.	.	.	.	.	.	.	.
chr11	118955646	118955646	C	T	UTR5	HMBS	.	.	.	.	.	.	.	.	.	.	.	.	.	.	.	.	.	.	.	.	.	.	.	.	.	.	.	.	.
chr11	118955647	118955647	C	A	UTR5	HMBS	.	.	.	.	.	.	.	.	.	.	.	.	.	.	.	.	.	.	.	.	.	.	.	.	.	.	.	.	.
chr11	118955647	118955647	C	G	UTR5	HMBS	.	.	.	.	.	.	.	.	.	.	.	.	.	.	.	.	.	.	.	.	.	.	.	.	.	.	.	.	.
chr11	118955647	118955647	C	T	UTR5	HMBS	.	.	.	.	.	.	.	.	.	.	.	.	.	.	.	.	.	.	.	.	.	.	.	.	.	.	.	.	.
chr11	118955648	118955648	C	A	UTR5	HMBS	.	.	.	.	.	.	.	.	.	.	.	.	.	.	.	.	.	.	.	.	.	.	.	.	.	.	.	.	.
chr11	118955648	118955648	C	G	UTR5	HMBS	.	.	.	.	.	.	.	.	.	.	.	.	.	.	.	.	.	.	.	.	.	.	.	.	.	.	.	.	.
chr11	118955648	118955648	C	T	UTR5	HMBS	.	.	.	.	.	.	.	.	.	.	.	.	.	.	.	.	.	.	.	.	.	.	.	.	.	.	.	.	.
chr11	118955649	118955649	A	G	UTR5	HMBS	.	.	.	.	.	.	.	.	.	.	.	.	.	.	.	.	.	.	.	.	.	.	.	.	.	.	.	.	.
chr11	118955649	118955649	A	C	UTR5	HMBS	.	.	.	.	.	.	.	.	.	.	.	.	.	.	.	.	.	.	.	.	.	.	.	.	.	.	.	.	.
chr11	118955649	118955649	A	T	UTR5	HMBS	.	.	.	.	.	.	.	.	.	.	.	.	.	.	.	.	.	.	.	.	.	.	.	.	.	.	.	.	.
chr11	118955650	118955650	C	A	UTR5	HMBS	.	.	.	.	.	.	.	.	.	.	.	.	.	.	.	.	.	.	.	.	.	.	.	.	.	.	.	.	.
chr11	118955650	118955650	C	G	UTR5	HMBS	.	.	.	.	.	.	.	.	.	.	.	.	.	.	.	.	.	.	.	.	.	.	.	.	.	.	.	.	.
chr11	118955650	118955650	C	T	UTR5	HMBS	.	.	.	.	.	.	.	.	.	.	.	.	.	.	.	.	.	.	.	.	.	.	.	.	.	.	.	.	.
chr11	118955651	118955651	G	A	UTR5	HMBS	.	.	.	.	.	.	.	.	.	.	.	.	.	.	.	.	.	.	.	.	.	.	.	.	.	.	.	.	.
chr11	118955651	118955651	G	C	UTR5	HMBS	.	.	.	.	.	.	.	.	.	.	.	.	.	.	.	.	.	.	.	.	.	.	.	.	.	.	.	.	.
chr11	118955651	118955651	G	T	UTR5	HMBS	.	.	.	.	.	.	.	.	.	.	.	.	.	.	.	.	.	.	.	.	.	.	.	.	.	.	.	.	.
chr11	118955652	118955652	T	G	UTR5	HMBS	.	.	.	.	.	.	.	.	.	.	.	.	.	.	.	.	.	.	.	.	.	.	.	.	.	.	.	.	.
chr11	118955652	118955652	T	C	UTR5	HMBS	.	.	.	.	.	.	.	.	.	.	.	.	.	.	.	.	.	.	.	.	.	.	.	.	.	.	.	.	.
chr11	118955652	118955652	T	A	UTR5	HMBS	.	.	.	.	.	.	.	.	.	.	.	.	.	.	.	.	.	.	.	.	.	.	.	.	.	.	.	.	.
chr11	118955653	118955653	G	A	UTR5	HMBS	.	.	.	.	.	.	.	.	.	.	.	.	.	.	.	.	.	.	.	.	.	.	.	.	.	.	.	.	.
chr11	118955653	118955653	G	C	UTR5	HMBS	.	.	.	.	.	.	.	.	.	.	.	.	.	.	.	.	.	.	.	.	.	.	.	.	.	.	.	.	.
chr11	118955653	118955653	G	T	UTR5	HMBS	.	.	.	.	.	.	.	.	.	.	.	.	.	.	.	.	.	.	.	.	.	.	.	.	.	.	.	.	.
chr11	118955654	118955654	T	G	UTR5	HMBS	.	.	.	.	.	.	.	.	.	.	.	.	.	.	.	.	.	.	.	.	.	.	.	.	.	.	.	.	.
chr11	118955654	118955654	T	C	UTR5	HMBS	.	.	.	.	.	.	.	.	.	.	.	.	.	.	.	.	.	.	.	.	.	.	.	.	.	.	.	.	.
chr11	118955654	118955654	T	A	UTR5	HMBS	.	.	.	.	.	.	.	.	.	.	.	.	.	.	.	.	.	.	.	.	.	.	.	.	.	.	.	.	.
chr11	118955655	118955655	C	A	UTR5	HMBS	.	.	.	.	.	.	.	.	.	.	.	.	.	.	.	.	.	.	.	.	.	.	.	.	.	.	.	.	.
chr11	118955655	118955655	C	G	UTR5	HMBS	.	.	.	.	.	.	.	.	.	.	.	.	.	.	.	.	.	.	.	.	.	.	.	.	.	.	.	.	.
chr11	118955655	118955655	C	T	UTR5	HMBS	.	.	.	.	.	.	.	.	.	.	.	.	.	.	.	.	.	.	.	.	.	.	.	.	.	.	.	.	.
chr11	118955656	118955656	C	A	UTR5	HMBS	.	.	.	.	.	.	.	.	.	.	.	.	.	.	.	.	.	.	.	.	.	.	.	.	.	.	.	.	.
chr11	118955656	118955656	C	G	UTR5	HMBS	.	.	.	.	.	.	.	.	.	.	.	.	.	.	.	.	.	.	.	.	.	.	.	.	.	.	.	.	.
chr11	118955656	118955656	C	T	UTR5	HMBS	.	.	.	.	.	.	.	.	.	.	.	.	.	.	.	.	.	.	.	.	.	.	.	.	.	.	.	.	.
chr11	118955657	118955657	C	A	UTR5	HMBS	.	.	.	.	.	.	.	.	.	.	.	.	.	.	.	.	.	.	.	.	.	.	.	.	.	.	.	.	.
chr11	118955657	118955657	C	G	UTR5	HMBS	.	.	.	.	.	.	.	.	.	.	.	.	.	.	.	.	.	.	.	.	.	.	.	.	.	.	.	.	.
chr11	118955657	118955657	C	T	UTR5	HMBS	.	.	.	.	.	.	.	.	.	.	.	.	.	.	.	.	.	.	.	.	.	.	.	.	.	.	.	.	.
chr11	118955658	118955658	C	A	UTR5	HMBS	.	.	.	.	.	.	.	.	.	.	.	.	.	.	.	.	.	.	.	.	.	.	.	.	.	.	.	.	.
chr11	118955658	118955658	C	G	UTR5	HMBS	.	.	.	.	.	.	.	.	.	.	.	.	.	.	.	.	.	.	.	.	.	.	.	.	.	.	.	.	.
chr11	118955658	118955658	C	T	UTR5	HMBS	.	.	.	.	.	.	.	.	.	.	.	.	.	.	.	.	.	.	.	.	.	.	.	.	.	.	.	.	.
chr11	118955659	118955659	G	A	UTR5	HMBS	.	.	.	.	.	.	.	.	.	.	.	.	.	.	.	.	.	.	.	.	.	.	.	.	.	.	.	.	.
chr11	118955659	118955659	G	C	UTR5	HMBS	.	.	.	.	.	.	.	.	.	.	.	.	.	.	.	.	.	.	.	.	.	.	.	.	.	.	.	.	.
chr11	118955659	118955659	G	T	UTR5	HMBS	.	.	.	.	.	.	.	.	.	.	.	.	.	.	.	.	.	.	.	.	.	.	.	.	.	.	.	.	.
chr11	118955660	118955660	G	A	UTR5	HMBS	.	.	.	.	.	.	.	.	.	.	.	.	.	.	.	.	.	.	.	.	.	.	.	.	.	.	.	.	.
chr11	118955660	118955660	G	C	UTR5	HMBS	.	.	.	.	.	.	.	.	.	.	.	.	.	.	.	.	.	.	.	.	.	.	.	.	.	.	.	.	.
chr11	118955660	118955660	G	T	UTR5	HMBS	.	.	.	.	.	.	.	.	.	.	.	.	.	.	.	.	.	.	.	.	.	.	.	.	.	.	.	.	.
chr11	118955661	118955661	T	G	UTR5	HMBS	.	.	.	.	.	.	.	.	.	.	.	.	.	.	.	.	.	.	.	.	.	.	.	.	.	.	.	.	.
chr11	118955661	118955661	T	C	UTR5	HMBS	.	.	.	.	.	.	.	.	.	.	.	.	.	.	.	.	.	.	.	.	.	.	.	.	.	.	.	.	.
chr11	118955661	118955661	T	A	UTR5	HMBS	.	.	.	.	.	.	.	.	.	.	.	.	.	.	.	.	.	.	.	.	.	.	.	.	.	.	.	.	.
chr11	118955662	118955662	A	G	UTR5	HMBS	.	.	.	.	.	.	.	.	.	.	.	.	.	.	.	.	.	.	.	.	.	.	.	.	.	.	.	.	.
chr11	118955662	118955662	A	C	UTR5	HMBS	.	.	.	.	.	.	.	.	.	.	.	.	.	.	.	.	.	.	.	.	.	.	.	.	.	.	.	.	.
chr11	118955662	118955662	A	T	UTR5	HMBS	.	.	.	.	.	.	.	.	.	.	.	.	.	.	.	.	.	.	.	.	.	.	.	.	.	.	.	.	.
chr11	118955663	118955663	C	A	UTR5	HMBS	.	.	.	.	.	.	.	.	.	.	.	.	.	.	.	.	.	.	.	.	.	.	.	.	.	.	.	.	.
chr11	118955663	118955663	C	G	UTR5	HMBS	.	.	.	.	.	.	.	.	.	.	.	.	.	.	.	.	.	.	.	.	.	.	.	.	.	.	.	.	.
chr11	118955663	118955663	C	T	UTR5	HMBS	.	.	.	.	.	.	.	.	.	.	.	.	.	.	.	.	.	.	.	.	.	.	.	.	.	.	.	.	.
chr11	118955664	118955664	T	G	UTR5	HMBS	.	.	.	.	.	.	.	.	.	.	.	.	.	.	.	.	.	.	.	.	.	.	.	.	.	.	.	.	.
chr11	118955664	118955664	T	C	UTR5	HMBS	.	.	.	.	.	.	.	.	.	.	.	.	.	.	.	.	.	.	.	.	.	.	.	.	.	.	.	.	.
chr11	118955664	118955664	T	A	UTR5	HMBS	.	.	.	.	.	.	.	.	.	.	.	.	.	.	.	.	.	.	.	.	.	.	.	.	.	.	.	.	.
chr11	118955665	118955665	C	A	UTR5	HMBS	.	.	.	.	.	.	.	.	.	.	.	.	.	.	.	.	.	.	.	.	.	.	.	.	.	.	.	.	.
chr11	118955665	118955665	C	G	UTR5	HMBS	.	.	.	.	.	.	.	.	.	.	.	.	.	.	.	.	.	.	.	.	.	.	.	.	.	.	.	.	.
chr11	118955665	118955665	C	T	UTR5	HMBS	.	.	.	.	.	.	.	.	.	.	.	.	.	.	.	.	.	.	.	.	.	.	.	.	.	.	.	.	.
chr11	118955666	118955666	G	A	UTR5	HMBS	.	.	.	.	.	.	.	.	.	.	.	.	.	.	.	.	.	.	.	.	.	.	.	.	.	.	.	.	.
chr11	118955666	118955666	G	C	UTR5	HMBS	.	.	.	.	.	.	.	.	.	.	.	.	.	.	.	.	.	.	.	.	.	.	.	.	.	.	.	.	.
chr11	118955666	118955666	G	T	UTR5	HMBS	.	.	.	.	.	.	.	.	.	.	.	.	.	.	.	.	.	.	.	.	.	.	.	.	.	.	.	.	.
chr11	118955667	118955667	C	A	UTR5	HMBS	.	.	.	.	.	.	.	.	.	.	.	.	.	.	.	.	.	.	.	.	.	.	.	.	.	.	.	.	.
chr11	118955667	118955667	C	G	UTR5	HMBS	.	.	.	.	.	.	.	.	.	.	.	.	.	.	.	.	.	.	.	.	.	.	.	.	.	.	.	.	.
chr11	118955667	118955667	C	T	UTR5	HMBS	.	.	.	.	.	.	.	.	.	.	.	.	.	.	.	.	.	.	.	.	.	.	.	.	.	.	.	.	.
chr11	118955668	118955668	C	A	UTR5	HMBS	.	.	.	.	.	.	.	.	.	.	.	.	.	.	.	.	.	.	.	.	.	.	.	.	.	.	.	.	.
chr11	118955668	118955668	C	G	UTR5	HMBS	.	.	.	.	.	.	.	.	.	.	.	.	.	.	.	.	.	.	.	.	.	.	.	.	.	.	.	.	.
chr11	118955668	118955668	C	T	UTR5	HMBS	.	.	.	.	.	.	.	.	.	.	.	.	.	.	.	.	.	.	.	.	.	.	.	.	.	.	.	.	.
chr11	118955669	118955669	G	A	UTR5	HMBS	.	.	.	.	.	.	.	.	.	.	.	.	.	.	.	.	.	.	.	.	.	.	.	.	.	.	.	.	.
chr11	118955669	118955669	G	C	UTR5	HMBS	.	.	.	.	.	.	.	.	.	.	.	.	.	.	.	.	.	.	.	.	.	.	.	.	.	.	.	.	.
chr11	118955669	118955669	G	T	UTR5	HMBS	.	.	.	.	.	.	.	.	.	.	.	.	.	.	.	.	.	.	.	.	.	.	.	.	.	.	.	.	.
chr11	118955670	118955670	G	A	UTR5	HMBS	.	.	.	.	.	.	.	.	.	.	.	.	.	.	.	.	.	.	.	.	.	.	.	.	.	.	.	.	.
chr11	118955670	118955670	G	C	UTR5	HMBS	.	.	.	.	.	.	.	.	.	.	.	.	.	.	.	.	.	.	.	.	.	.	.	.	.	.	.	.	.
chr11	118955670	118955670	G	T	UTR5	HMBS	.	.	.	.	.	.	.	.	.	.	.	.	.	.	.	.	.	.	.	.	.	.	.	.	.	.	.	.	.
chr11	118955671	118955671	C	A	UTR5	HMBS	.	.	.	.	.	.	.	.	.	.	.	.	.	.	.	.	.	.	.	.	.	.	.	.	.	.	.	.	.
chr11	118955671	118955671	C	G	UTR5	HMBS	.	.	.	.	.	.	.	.	.	.	.	.	.	.	.	.	.	.	.	.	.	.	.	.	.	.	.	.	.
chr11	118955671	118955671	C	T	UTR5	HMBS	.	.	.	.	.	.	.	.	.	.	.	.	.	.	.	.	.	.	.	.	.	.	.	.	.	.	.	.	.
chr11	118955672	118955672	C	A	UTR5	HMBS	.	.	.	.	.	.	.	.	.	.	.	.	.	.	.	.	.	.	.	.	.	.	.	.	.	.	.	.	.
chr11	118955672	118955672	C	G	UTR5	HMBS	.	.	.	.	.	.	.	.	.	.	.	.	.	.	.	.	.	.	.	.	.	.	.	.	.	.	.	.	.
chr11	118955672	118955672	C	T	UTR5	HMBS	.	.	.	.	.	.	.	.	.	.	.	.	.	.	.	.	.	.	.	.	.	.	.	.	.	.	.	.	.
chr11	118955673	118955673	G	A	UTR5	HMBS	.	.	.	.	.	.	.	.	.	.	.	.	.	.	.	.	.	.	.	.	.	.	.	.	.	.	.	.	.
chr11	118955673	118955673	G	C	UTR5	HMBS	.	.	.	.	.	.	.	.	.	.	.	.	.	.	.	.	.	.	.	.	.	.	.	.	.	.	.	.	.
chr11	118955673	118955673	G	T	UTR5	HMBS	.	.	.	.	.	.	.	.	.	.	.	.	.	.	.	.	.	.	.	.	.	.	.	.	.	.	.	.	.
chr11	118955674	118955674	G	A	UTR5	HMBS	.	.	.	.	.	.	.	.	.	.	.	.	.	.	.	.	.	.	.	.	.	.	.	.	.	.	.	.	.
chr11	118955674	118955674	G	C	UTR5	HMBS	.	.	.	.	.	.	.	.	.	.	.	.	.	.	.	.	.	.	.	.	.	.	.	.	.	.	.	.	.
chr11	118955674	118955674	G	T	UTR5	HMBS	.	.	.	.	.	.	.	.	.	.	.	.	.	.	.	.	.	.	.	.	.	.	.	.	.	.	.	.	.
chr11	118955675	118955675	A	G	UTR5	HMBS	.	.	.	.	.	.	.	.	.	.	.	.	.	.	.	.	.	.	.	.	.	.	.	.	.	.	.	.	.
chr11	118955675	118955675	A	C	UTR5	HMBS	.	.	.	.	.	.	.	.	.	.	.	.	.	.	.	.	.	.	.	.	.	.	.	.	.	.	.	.	.
chr11	118955675	118955675	A	T	UTR5	HMBS	.	.	.	.	.	.	.	.	.	.	.	.	.	.	.	.	.	.	.	.	.	.	.	.	.	.	.	.	.
chr11	118955676	118955676	G	A	UTR5	HMBS	.	.	.	.	.	.	.	.	.	.	.	.	.	.	.	.	.	.	.	.	.	.	.	.	.	.	.	.	.
chr11	118955676	118955676	G	C	UTR5	HMBS	.	.	.	.	.	.	.	.	.	.	.	.	.	.	.	.	.	.	.	.	.	.	.	.	.	.	.	.	.
chr11	118955676	118955676	G	T	UTR5	HMBS	.	.	.	.	.	.	.	.	.	.	.	.	.	.	.	.	.	.	.	.	.	.	.	.	.	.	.	.	.
chr11	118955677	118955677	C	A	UTR5	HMBS	.	.	.	.	.	.	.	.	.	.	.	.	.	.	.	.	.	.	.	.	.	.	.	.	.	.	.	.	.
chr11	118955677	118955677	C	G	UTR5	HMBS	.	.	.	.	.	.	.	.	.	.	.	.	.	.	.	.	.	.	.	.	.	.	.	.	.	.	.	.	.
chr11	118955677	118955677	C	T	UTR5	HMBS	.	.	.	.	.	.	.	.	.	.	.	.	.	.	.	.	.	.	.	.	.	.	.	.	.	.	.	.	.
chr11	118955678	118955678	C	A	UTR5	HMBS	.	.	.	.	.	.	.	.	.	.	.	.	.	.	.	.	.	.	.	.	.	.	.	.	.	.	.	.	.
chr11	118955678	118955678	C	G	UTR5	HMBS	.	.	.	.	.	.	.	.	.	.	.	.	.	.	.	.	.	.	.	.	.	.	.	.	.	.	.	.	.
chr11	118955678	118955678	C	T	UTR5	HMBS	.	.	.	.	.	.	.	.	.	.	.	.	.	.	.	.	.	.	.	.	.	.	.	.	.	.	.	.	.
chr11	118955679	118955679	C	A	UTR5	HMBS	.	.	.	.	.	.	.	.	.	.	.	.	.	.	.	.	.	.	.	.	.	.	.	.	.	.	.	.	.
chr11	118955679	118955679	C	G	UTR5	HMBS	.	.	.	.	.	.	.	.	.	.	.	.	.	.	.	.	.	.	.	.	.	.	.	.	.	.	.	.	.
chr11	118955679	118955679	C	T	UTR5	HMBS	.	.	.	rs589925	.	.	.	.	.	.	.	.	.	.	.	.	.	.	.	.	.	.	.	.	.	.	.	.	.
chr11	118955680	118955680	C	A	UTR5	HMBS	.	.	.	.	.	.	.	.	.	.	.	.	.	.	.	.	.	.	.	.	.	.	.	.	.	.	.	.	.
chr11	118955680	118955680	C	G	UTR5	HMBS	.	.	.	.	.	.	.	.	.	.	.	.	.	.	.	.	.	.	.	.	.	.	.	.	.	.	.	.	.
chr11	118955680	118955680	C	T	UTR5	HMBS	.	.	.	.	.	.	.	.	.	.	.	.	.	.	.	.	.	.	.	.	.	.	.	.	.	.	.	.	.
chr11	118955681	118955681	C	A	UTR5	HMBS	.	.	.	.	.	.	.	.	.	.	.	.	.	.	.	.	.	.	.	.	.	.	.	.	.	.	.	.	.
chr11	118955681	118955681	C	G	UTR5	HMBS	.	.	.	.	.	.	.	.	.	.	.	.	.	.	.	.	.	.	.	.	.	.	.	.	.	.	.	.	.
chr11	118955681	118955681	C	T	UTR5	HMBS	.	.	.	.	.	.	.	.	.	.	.	.	.	.	.	.	.	.	.	.	.	.	.	.	.	.	.	.	.
chr11	118955682	118955682	G	A	UTR5	HMBS	.	.	.	.	.	.	.	.	.	.	.	.	.	.	.	.	.	.	.	.	.	.	.	.	.	.	.	.	.
chr11	118955682	118955682	G	C	UTR5	HMBS	.	.	.	.	.	.	.	.	.	.	.	.	.	.	.	.	.	.	.	.	.	.	.	.	.	.	.	.	.
chr11	118955682	118955682	G	T	UTR5	HMBS	.	.	.	.	.	.	.	.	.	.	.	.	.	.	.	.	.	.	.	.	.	.	.	.	.	.	.	.	.
chr11	118955683	118955683	G	A	UTR5	HMBS	.	.	.	.	.	.	.	.	.	.	.	.	.	.	.	.	.	.	.	.	.	.	.	.	.	.	.	.	.
chr11	118955683	118955683	G	C	UTR5	HMBS	.	.	.	.	.	.	.	.	.	.	.	.	.	.	.	.	.	.	.	.	.	.	.	.	.	.	.	.	.
chr11	118955683	118955683	G	T	UTR5	HMBS	.	.	.	.	.	.	.	.	.	.	.	.	.	.	.	.	.	.	.	.	.	.	.	.	.	.	.	.	.
chr11	118955684	118955684	C	A	UTR5	HMBS	.	.	.	.	.	.	.	.	.	.	.	.	.	.	.	.	.	.	.	.	.	.	.	.	.	.	.	.	.
chr11	118955684	118955684	C	G	UTR5	HMBS	.	.	.	.	.	.	.	.	.	.	.	.	.	.	.	.	.	.	.	.	.	.	.	.	.	.	.	.	.
chr11	118955684	118955684	C	T	UTR5	HMBS	.	.	.	.	.	.	.	.	.	.	.	.	.	.	.	.	.	.	.	.	.	.	.	.	.	.	.	.	.
chr11	118955685	118955685	T	G	UTR5	HMBS	.	.	.	.	.	.	.	.	.	.	.	.	.	.	.	.	.	.	.	.	.	.	.	.	.	.	.	.	.
chr11	118955685	118955685	T	C	UTR5	HMBS	.	.	.	.	.	.	.	.	.	.	.	.	.	.	.	.	.	.	.	.	.	.	.	.	.	.	.	.	.
chr11	118955685	118955685	T	A	UTR5	HMBS	.	.	.	.	.	.	.	.	.	.	.	.	.	.	.	.	.	.	.	.	.	.	.	.	.	.	.	.	.
chr11	118955686	118955686	T	G	UTR5	HMBS	.	.	.	.	.	.	.	.	.	.	.	.	.	.	.	.	.	.	.	.	.	.	.	.	.	.	.	.	.
chr11	118955686	118955686	T	C	UTR5	HMBS	.	.	.	.	.	.	.	.	.	.	.	.	.	.	.	.	.	.	.	.	.	.	.	.	.	.	.	.	.
chr11	118955686	118955686	T	A	UTR5	HMBS	.	.	.	.	.	.	.	.	.	.	.	.	.	.	.	.	.	.	.	.	.	.	.	.	.	.	.	.	.
chr11	118955687	118955687	C	A	UTR5	HMBS	.	.	.	.	.	.	.	.	.	.	.	.	.	.	.	.	.	.	.	.	.	.	.	.	.	.	.	.	.
chr11	118955687	118955687	C	G	UTR5	HMBS	.	.	.	.	.	.	.	.	.	.	.	.	.	.	.	.	.	.	.	.	.	.	.	.	.	.	.	.	.
chr11	118955687	118955687	C	T	UTR5	HMBS	.	.	.	.	.	.	.	.	.	.	.	.	.	.	.	.	.	.	.	.	.	.	.	.	.	.	.	.	.
chr11	118955688	118955688	C	A	UTR5	HMBS	.	.	.	.	.	.	.	.	.	.	.	.	.	.	.	.	.	.	.	.	.	.	.	.	.	.	.	.	.
chr11	118955688	118955688	C	G	UTR5	HMBS	.	.	.	.	.	.	.	.	.	.	.	.	.	.	.	.	.	.	.	.	.	.	.	.	.	.	.	.	.
chr11	118955688	118955688	C	T	UTR5	HMBS	.	.	.	.	.	.	.	.	.	.	.	.	.	.	.	.	.	.	.	.	.	.	.	.	.	.	.	.	.
chr11	118955689	118955689	C	A	UTR5	HMBS	.	.	.	.	.	.	.	.	.	.	.	.	.	.	.	.	.	.	.	.	.	.	.	.	.	.	.	.	.
chr11	118955689	118955689	C	G	UTR5	HMBS	.	.	.	.	.	.	.	.	.	.	.	.	.	.	.	.	.	.	.	.	.	.	.	.	.	.	.	.	.
chr11	118955689	118955689	C	T	UTR5	HMBS	.	.	.	.	.	.	.	.	.	.	.	.	.	.	.	.	.	.	.	.	.	.	.	.	.	.	.	.	.
chr11	118955690	118955690	G	A	UTR5	HMBS	.	.	.	.	.	.	.	.	.	.	.	.	.	.	.	.	.	.	.	.	.	.	.	.	.	.	.	.	.
chr11	118955690	118955690	G	C	UTR5	HMBS	.	.	.	.	.	.	.	.	.	.	.	.	.	.	.	.	.	.	.	.	.	.	.	.	.	.	.	.	.
chr11	118955690	118955690	G	T	UTR5	HMBS	.	.	.	.	.	.	.	.	.	.	.	.	.	.	.	.	.	.	.	.	.	.	.	.	.	.	.	.	.
chr11	118955691	118955691	G	A	UTR5	HMBS	.	.	.	.	.	.	.	.	.	.	.	.	.	.	.	.	.	.	.	.	.	.	.	.	.	.	.	.	.
chr11	118955691	118955691	G	C	UTR5	HMBS	.	.	.	.	.	.	.	.	.	.	.	.	.	.	.	.	.	.	.	.	.	.	.	.	.	.	.	.	.
chr11	118955691	118955691	G	T	UTR5	HMBS	.	.	.	.	.	.	.	.	.	.	.	.	.	.	.	.	.	.	.	.	.	.	.	.	.	.	.	.	.
chr11	118955692	118955692	G	A	UTR5	HMBS	.	.	.	.	.	.	.	.	.	.	.	.	.	.	.	.	.	.	.	.	.	.	.	.	.	.	.	.	.
chr11	118955692	118955692	G	C	UTR5	HMBS	.	.	.	.	.	.	.	.	.	.	.	.	.	.	.	.	.	.	.	.	.	.	.	.	.	.	.	.	.
chr11	118955692	118955692	G	T	UTR5	HMBS	.	.	.	.	.	.	.	.	.	.	.	.	.	.	.	.	.	.	.	.	.	.	.	.	.	.	.	.	.
chr11	118955693	118955693	G	A	UTR5	HMBS	.	.	.	.	.	.	.	.	.	.	.	.	.	.	.	.	.	.	.	.	.	.	.	.	.	.	.	.	.
chr11	118955693	118955693	G	C	UTR5	HMBS	.	.	.	.	.	.	.	.	.	.	.	.	.	.	.	.	.	.	.	.	.	.	.	.	.	.	.	.	.
chr11	118955693	118955693	G	T	UTR5	HMBS	.	.	.	.	.	.	.	.	.	.	.	.	.	.	.	.	.	.	.	.	.	.	.	.	.	.	.	.	.
chr11	118955694	118955694	C	A	UTR5	HMBS	.	.	.	.	.	.	.	.	.	.	.	.	.	.	.	.	.	.	.	.	.	.	.	.	.	.	.	.	.
chr11	118955694	118955694	C	G	UTR5	HMBS	.	.	.	.	.	.	.	.	.	.	.	.	.	.	.	.	.	.	.	.	.	.	.	.	.	.	.	.	.
chr11	118955694	118955694	C	T	UTR5	HMBS	.	.	.	.	.	.	.	.	.	.	.	.	.	.	.	.	.	.	.	.	.	.	.	.	.	.	.	.	.
chr11	118955695	118955695	C	A	UTR5	HMBS	.	.	.	.	.	.	.	.	.	.	.	.	.	.	.	.	.	.	.	.	.	.	.	.	.	.	.	.	.
chr11	118955695	118955695	C	G	UTR5	HMBS	.	.	.	.	.	.	.	.	.	.	.	.	.	.	.	.	.	.	.	.	.	.	.	.	.	.	.	.	.
chr11	118955695	118955695	C	T	UTR5	HMBS	.	.	.	.	.	.	.	.	.	.	.	.	.	.	.	.	.	.	.	.	.	.	.	.	.	.	.	.	.
chr11	118955696	118955696	G	A	UTR5	HMBS	.	.	.	.	.	.	.	.	.	.	.	.	.	.	.	.	.	.	.	.	.	.	.	.	.	.	.	.	.
chr11	118955696	118955696	G	C	UTR5	HMBS	.	.	.	.	.	.	.	.	.	.	.	.	.	.	.	.	.	.	.	.	.	.	.	.	.	.	.	.	.
chr11	118955696	118955696	G	T	UTR5	HMBS	.	.	.	.	.	.	.	.	.	.	.	.	.	.	.	.	.	.	.	.	.	.	.	.	.	.	.	.	.
chr11	118955697	118955697	G	A	UTR5	HMBS	.	.	.	.	.	.	.	.	.	.	.	.	.	.	.	.	.	.	.	.	.	.	.	.	.	.	.	.	.
chr11	118955697	118955697	G	C	UTR5	HMBS	.	.	.	.	.	.	.	.	.	.	.	.	.	.	.	.	.	.	.	.	.	.	.	.	.	.	.	.	.
chr11	118955697	118955697	G	T	UTR5	HMBS	.	.	.	.	.	.	.	.	.	.	.	.	.	.	.	.	.	.	.	.	.	.	.	.	.	.	.	.	.
chr11	118955698	118955698	G	A	UTR5	HMBS	.	.	.	.	.	.	.	.	.	.	.	.	.	.	.	.	.	.	.	.	.	.	.	.	.	.	.	.	.
chr11	118955698	118955698	G	C	UTR5	HMBS	.	.	.	.	.	.	.	.	.	.	.	.	.	.	.	.	.	.	.	.	.	.	.	.	.	.	.	.	.
chr11	118955698	118955698	G	T	UTR5	HMBS	.	.	.	.	.	.	.	.	.	.	.	.	.	.	.	.	.	.	.	.	.	.	.	.	.	.	.	.	.
chr11	118955699	118955699	G	A	UTR5	HMBS	.	.	.	.	.	.	.	.	.	.	.	.	.	.	.	.	.	.	.	.	.	.	.	.	.	.	.	.	.
chr11	118955699	118955699	G	C	UTR5	HMBS	.	.	.	.	.	.	.	.	.	.	.	.	.	.	.	.	.	.	.	.	.	.	.	.	.	.	.	.	.
chr11	118955699	118955699	G	T	UTR5	HMBS	.	.	.	.	.	.	.	.	.	.	.	.	.	.	.	.	.	.	.	.	.	.	.	.	.	.	.	.	.
chr11	118955700	118955700	G	A	UTR5	HMBS	.	.	.	.	.	.	.	.	.	.	.	.	.	.	.	.	.	.	.	.	.	.	.	.	.	.	.	.	.
chr11	118955700	118955700	G	C	UTR5	HMBS	.	.	.	.	.	.	.	.	.	.	.	.	.	.	.	.	.	.	.	.	.	.	.	.	.	.	.	.	.
chr11	118955700	118955700	G	T	UTR5	HMBS	.	.	.	.	.	.	.	.	.	.	.	.	.	.	.	.	.	.	.	.	.	.	.	.	.	.	.	.	.
chr11	118955701	118955701	A	G	UTR5	HMBS	.	.	.	.	.	.	.	.	.	.	.	.	.	.	.	.	.	.	.	.	.	.	.	.	.	.	.	.	.
chr11	118955701	118955701	A	C	UTR5	HMBS	.	.	.	.	.	.	.	.	.	.	.	.	.	.	.	.	.	.	.	.	.	.	.	.	.	.	.	.	.
chr11	118955701	118955701	A	T	UTR5	HMBS	.	.	.	.	.	.	.	.	.	.	.	.	.	.	.	.	.	.	.	.	.	.	.	.	.	.	.	.	.
chr11	118955702	118955702	C	A	UTR5	HMBS	.	.	.	.	.	.	.	.	.	.	.	.	.	.	.	.	.	.	.	.	.	.	.	.	.	.	.	.	.
chr11	118955702	118955702	C	G	UTR5	HMBS	.	.	.	.	.	.	.	.	.	.	.	.	.	.	.	.	.	.	.	.	.	.	.	.	.	.	.	.	.
chr11	118955702	118955702	C	T	UTR5	HMBS	.	.	.	.	.	.	.	.	.	.	.	.	.	.	.	.	.	.	.	.	.	.	.	.	.	.	.	.	.
chr11	118955703	118955703	C	A	UTR5	HMBS	.	.	.	.	.	.	.	.	.	.	.	.	.	.	.	.	.	.	.	.	.	.	.	.	.	.	.	.	.
chr11	118955703	118955703	C	G	UTR5	HMBS	.	.	.	.	.	.	.	.	.	.	.	.	.	.	.	.	.	.	.	.	.	.	.	.	.	.	.	.	.
chr11	118955703	118955703	C	T	UTR5	HMBS	.	.	.	.	.	.	.	.	.	.	.	.	.	.	.	.	.	.	.	.	.	.	.	.	.	.	.	.	.
chr11	118955704	118955704	T	G	UTR5	HMBS	.	.	.	.	.	.	.	.	.	.	.	.	.	.	.	.	.	.	.	.	.	.	.	.	.	.	.	.	.
chr11	118955704	118955704	T	C	UTR5	HMBS	.	.	.	.	.	.	.	.	.	.	.	.	.	.	.	.	.	.	.	.	.	.	.	.	.	.	.	.	.
chr11	118955704	118955704	T	A	UTR5	HMBS	.	.	.	.	.	.	.	.	.	.	.	.	.	.	.	.	.	.	.	.	.	.	.	.	.	.	.	.	.
chr11	118955705	118955705	T	G	UTR5	HMBS	.	.	.	.	.	.	.	.	.	.	.	.	.	.	.	.	.	.	.	.	.	.	.	.	.	.	.	.	.
chr11	118955705	118955705	T	C	UTR5	HMBS	.	.	.	.	.	.	.	.	.	.	.	.	.	.	.	.	.	.	.	.	.	.	.	.	.	.	.	.	.
chr11	118955705	118955705	T	A	UTR5	HMBS	.	.	.	.	.	.	.	.	.	.	.	.	.	.	.	.	.	.	.	.	.	.	.	.	.	.	.	.	.
chr11	118955706	118955706	A	G	UTR5	HMBS	.	.	.	.	.	.	.	.	.	.	.	.	.	.	.	.	.	.	.	.	.	.	.	.	.	.	.	.	.
chr11	118955706	118955706	A	C	UTR5	HMBS	.	.	.	.	.	.	.	.	.	.	.	.	.	.	.	.	.	.	.	.	.	.	.	.	.	.	.	.	.
chr11	118955706	118955706	A	T	UTR5	HMBS	.	.	.	.	.	.	.	.	.	.	.	.	.	.	.	.	.	.	.	.	.	.	.	.	.	.	.	.	.
chr11	118955707	118955707	G	A	UTR5	HMBS	.	.	.	.	.	.	.	.	.	.	.	.	.	.	.	.	.	.	.	.	.	.	.	.	.	.	.	.	.
chr11	118955707	118955707	G	C	UTR5	HMBS	.	.	.	.	.	.	.	.	.	.	.	.	.	.	.	.	.	.	.	.	.	.	.	.	.	.	.	.	.
chr11	118955707	118955707	G	T	UTR5	HMBS	.	.	.	.	.	.	.	.	.	.	.	.	.	.	.	.	.	.	.	.	.	.	.	.	.	.	.	.	.
chr11	118955708	118955708	C	A	UTR5	HMBS	.	.	.	.	.	.	.	.	.	.	.	.	.	.	.	.	.	.	.	.	.	.	.	.	.	.	.	.	.
chr11	118955708	118955708	C	G	UTR5	HMBS	.	.	.	.	.	.	.	.	.	.	.	.	.	.	.	.	.	.	.	.	.	.	.	.	.	.	.	.	.
chr11	118955708	118955708	C	T	UTR5	HMBS	.	.	.	.	.	.	.	.	.	.	.	.	.	.	.	.	.	.	.	.	.	.	.	.	.	.	.	.	.
chr11	118955709	118955709	G	A	UTR5	HMBS	.	.	.	.	.	.	.	.	.	.	.	.	.	.	.	.	.	.	.	.	.	.	.	.	.	.	.	.	.
chr11	118955709	118955709	G	C	UTR5	HMBS	.	.	.	.	.	.	.	.	.	.	.	.	.	.	.	.	.	.	.	.	.	.	.	.	.	.	.	.	.
chr11	118955709	118955709	G	T	UTR5	HMBS	.	.	.	.	.	.	.	.	.	.	.	.	.	.	.	.	.	.	.	.	.	.	.	.	.	.	.	.	.
chr11	118955710	118955710	G	A	UTR5	HMBS	.	.	.	.	.	.	.	.	.	.	.	.	.	.	.	.	.	.	.	.	.	.	.	.	.	.	.	.	.
chr11	118955710	118955710	G	C	UTR5	HMBS	.	.	.	.	.	.	.	.	.	.	.	.	.	.	.	.	.	.	.	.	.	.	.	.	.	.	.	.	.
chr11	118955710	118955710	G	T	UTR5	HMBS	.	.	.	.	.	.	.	.	.	.	.	.	.	.	.	.	.	.	.	.	.	.	.	.	.	.	.	.	.
chr11	118955711	118955711	C	A	UTR5	HMBS	.	.	.	.	.	.	.	.	.	.	.	.	.	.	.	.	.	.	.	.	.	.	.	.	.	.	.	.	.
chr11	118955711	118955711	C	G	UTR5	HMBS	.	.	.	.	.	.	.	.	.	.	.	.	.	.	.	.	.	.	.	.	.	.	.	.	.	.	.	.	.
chr11	118955711	118955711	C	T	UTR5	HMBS	.	.	.	.	.	.	.	.	.	.	.	.	.	.	.	.	.	.	.	.	.	.	.	.	.	.	.	.	.
chr11	118955712	118955712	A	G	UTR5	HMBS	.	.	.	.	.	.	.	.	.	.	.	.	.	.	.	.	.	.	.	.	.	.	.	.	.	.	.	.	.
chr11	118955712	118955712	A	C	UTR5	HMBS	.	.	.	.	.	.	.	.	.	.	.	.	.	.	.	.	.	.	.	.	.	.	.	.	.	.	.	.	.
chr11	118955712	118955712	A	T	UTR5	HMBS	.	.	.	.	.	.	.	.	.	.	.	.	.	.	.	.	.	.	.	.	.	.	.	.	.	.	.	.	.
chr11	118955713	118955713	C	A	UTR5	HMBS	.	.	.	.	.	.	.	.	.	.	.	.	.	.	.	.	.	.	.	.	.	.	.	.	.	.	.	.	.
chr11	118955713	118955713	C	G	UTR5	HMBS	.	.	.	.	.	.	.	.	.	.	.	.	.	.	.	.	.	.	.	.	.	.	.	.	.	.	.	.	.
chr11	118955713	118955713	C	T	UTR5	HMBS	.	.	.	.	.	.	.	.	.	.	.	.	.	.	.	.	.	.	.	.	.	.	.	.	.	.	.	.	.
chr11	118955714	118955714	C	A	UTR5	HMBS	.	.	.	.	.	.	.	.	.	.	.	.	.	.	.	.	.	.	.	.	.	.	.	.	.	.	.	.	.
chr11	118955714	118955714	C	G	UTR5	HMBS	.	.	.	.	.	.	.	.	.	.	.	.	.	.	.	.	.	.	.	.	.	.	.	.	.	.	.	.	.
chr11	118955714	118955714	C	T	UTR5	HMBS	.	.	.	.	.	.	.	.	.	.	.	.	.	.	.	.	.	.	.	.	.	.	.	.	.	.	.	.	.
chr11	118955715	118955715	C	A	UTR5	HMBS	.	.	.	rs367703545	.	.	.	.	.	.	.	.	.	.	.	.	.	.	.	.	.	.	.	.	.	.	.	.	.
chr11	118955715	118955715	C	G	UTR5	HMBS	.	.	.	.	.	.	.	.	.	.	.	.	.	.	.	.	.	.	.	.	.	.	.	.	.	.	.	.	.
chr11	118955715	118955715	C	T	UTR5	HMBS	.	.	.	.	.	.	.	.	.	.	.	.	.	.	.	.	.	.	.	.	.	.	.	.	.	.	.	.	.
chr11	118955716	118955716	A	G	UTR5	HMBS	.	.	.	.	.	.	.	.	.	.	.	.	.	.	.	.	.	.	.	.	.	.	.	.	.	.	.	.	.
chr11	118955716	118955716	A	C	UTR5	HMBS	.	.	.	rs201349602	.	.	.	.	.	.	.	.	.	.	.	.	.	.	.	.	.	.	.	.	.	.	.	.	.
chr11	118955716	118955716	A	T	UTR5	HMBS	.	.	.	.	.	.	.	.	.	.	.	.	.	.	.	.	.	.	.	.	.	.	.	.	.	.	.	.	.
chr11	118955717	118955717	C	A	UTR5	HMBS	.	.	.	.	.	.	.	.	.	.	.	.	.	.	.	.	.	.	.	.	.	.	.	.	.	.	.	.	.
chr11	118955717	118955717	C	G	UTR5	HMBS	.	.	.	.	.	.	.	.	.	.	.	.	.	.	.	.	.	.	.	.	.	.	.	.	.	.	.	.	.
chr11	118955717	118955717	C	T	UTR5	HMBS	.	.	.	.	.	.	.	.	.	.	.	.	.	.	.	.	.	.	.	.	.	.	.	.	.	.	.	.	.
chr11	118955718	118955718	A	G	UTR5	HMBS	.	.	.	.	.	.	.	.	.	.	.	.	.	.	.	.	.	.	.	.	.	.	.	.	.	.	.	.	.
chr11	118955718	118955718	A	C	UTR5	HMBS	.	.	.	.	.	.	.	.	.	.	.	.	.	.	.	.	.	.	.	.	.	.	.	.	.	.	.	.	.
chr11	118955718	118955718	A	T	UTR5	HMBS	.	.	.	.	.	.	.	.	.	.	.	.	.	.	.	.	.	.	.	.	.	.	.	.	.	.	.	.	.
chr11	118955719	118955719	C	A	UTR5	HMBS	.	.	.	.	.	.	.	.	.	.	.	.	.	.	.	.	.	.	.	.	.	.	.	.	.	.	.	.	.
chr11	118955719	118955719	C	G	UTR5	HMBS	.	.	.	.	.	.	.	.	.	.	.	.	.	.	.	.	.	.	.	.	.	.	.	.	.	.	.	.	.
chr11	118955719	118955719	C	T	UTR5	HMBS	.	.	.	.	.	.	.	.	.	.	.	.	.	.	.	.	.	.	.	.	.	.	.	.	.	.	.	.	.
chr11	118955720	118955720	A	G	UTR5	HMBS	.	.	.	.	.	.	.	.	.	.	.	.	.	.	.	.	.	.	.	.	.	.	.	.	.	.	.	.	.
chr11	118955720	118955720	A	C	UTR5	HMBS	.	.	.	.	.	.	.	.	.	.	.	.	.	.	.	.	.	.	.	.	.	.	.	.	.	.	.	.	.
chr11	118955720	118955720	A	T	UTR5	HMBS	.	.	.	.	.	.	.	.	.	.	.	.	.	.	.	.	.	.	.	.	.	.	.	.	.	.	.	.	.
chr11	118955721	118955721	C	A	UTR5	HMBS	.	.	.	.	.	.	.	.	.	.	.	.	.	.	.	.	.	.	.	.	.	.	.	.	.	.	.	.	.
chr11	118955721	118955721	C	G	UTR5	HMBS	.	.	.	.	.	.	.	.	.	.	.	.	.	.	.	.	.	.	.	.	.	.	.	.	.	.	.	.	.
chr11	118955721	118955721	C	T	UTR5	HMBS	.	.	.	.	.	.	.	.	.	.	.	.	.	.	.	.	.	.	.	.	.	.	.	.	.	.	.	.	.
chr11	118955722	118955722	A	G	UTR5	HMBS	.	.	.	.	.	.	.	.	.	.	.	.	.	.	.	.	.	.	.	.	.	.	.	.	.	.	.	.	.
chr11	118955722	118955722	A	C	UTR5	HMBS	.	.	.	.	.	.	.	.	.	.	.	.	.	.	.	.	.	.	.	.	.	.	.	.	.	.	.	.	.
chr11	118955722	118955722	A	T	UTR5	HMBS	.	.	.	.	.	.	.	.	.	.	.	.	.	.	.	.	.	.	.	.	.	.	.	.	.	.	.	.	.
chr11	118955723	118955723	G	A	UTR5	HMBS	.	.	.	.	.	.	.	.	.	.	.	.	.	.	.	.	.	.	.	.	.	.	.	.	.	.	.	.	.
chr11	118955723	118955723	G	C	UTR5	HMBS	.	.	.	.	.	.	.	.	.	.	.	.	.	.	.	.	.	.	.	.	.	.	.	.	.	.	.	.	.
chr11	118955723	118955723	G	T	UTR5	HMBS	.	.	.	.	.	.	.	.	.	.	.	.	.	.	.	.	.	.	.	.	.	.	.	.	.	.	.	.	.
chr11	118955724	118955724	C	A	UTR5	HMBS	.	.	.	.	.	.	.	.	.	.	.	.	.	.	.	.	.	.	.	.	.	.	.	.	.	.	.	.	.
chr11	118955724	118955724	C	G	UTR5	HMBS	.	.	.	.	.	.	.	.	.	.	.	.	.	.	.	.	.	.	.	.	.	.	.	.	.	.	.	.	.
chr11	118955724	118955724	C	T	UTR5	HMBS	.	.	.	.	.	.	.	.	.	.	.	.	.	.	.	.	.	.	.	.	.	.	.	.	.	.	.	.	.
chr11	118955725	118955725	C	A	UTR5	HMBS	.	.	.	.	.	.	.	.	.	.	.	.	.	.	.	.	.	.	.	.	.	.	.	.	.	.	.	.	.
chr11	118955725	118955725	C	G	UTR5	HMBS	.	.	.	.	.	.	.	.	.	.	.	.	.	.	.	.	.	.	.	.	.	.	.	.	.	.	.	.	.
chr11	118955725	118955725	C	T	UTR5	HMBS	.	.	.	.	.	.	.	.	.	.	.	.	.	.	.	.	.	.	.	.	.	.	.	.	.	.	.	.	.
chr11	118955726	118955726	T	G	UTR5	HMBS	.	.	.	.	.	.	.	.	.	.	.	.	.	.	.	.	.	.	.	.	.	.	.	.	.	.	.	.	.
chr11	118955726	118955726	T	C	UTR5	HMBS	.	.	.	.	.	.	.	.	.	.	.	.	.	.	.	.	.	.	.	.	.	.	.	.	.	.	.	.	.
chr11	118955726	118955726	T	A	UTR5	HMBS	.	.	.	.	.	.	.	.	.	.	.	.	.	.	.	.	.	.	.	.	.	.	.	.	.	.	.	.	.
chr11	118955727	118955727	A	G	UTR5	HMBS	.	.	.	.	.	.	.	.	.	.	.	.	.	.	.	.	.	.	.	.	.	.	.	.	.	.	.	.	.
chr11	118955727	118955727	A	C	UTR5	HMBS	.	.	.	.	.	.	.	.	.	.	.	.	.	.	.	.	.	.	.	.	.	.	.	.	.	.	.	.	.
chr11	118955727	118955727	A	T	UTR5	HMBS	.	.	.	.	.	.	.	.	.	.	.	.	.	.	.	.	.	.	.	.	.	.	.	.	.	.	.	.	.
chr11	118955728	118955728	C	A	UTR5	HMBS	.	.	.	rs199772277	.	.	.	.	.	.	.	.	.	.	.	.	.	.	.	.	.	.	.	.	.	.	.	.	.
chr11	118955728	118955728	C	G	UTR5	HMBS	.	.	.	.	.	.	.	.	.	.	.	.	.	.	.	.	.	.	.	.	.	.	.	.	.	.	.	.	.
chr11	118955728	118955728	C	T	UTR5	HMBS	.	.	.	.	.	.	.	.	.	.	.	.	.	.	.	.	.	.	.	.	.	.	.	.	.	.	.	.	.
chr11	118955729	118955729	T	G	UTR5	HMBS	.	.	.	.	.	.	.	.	.	.	.	.	.	.	.	.	.	.	.	.	.	.	.	.	.	.	.	.	.
chr11	118955729	118955729	T	C	UTR5	HMBS	.	.	.	.	.	.	.	.	.	.	.	.	.	.	.	.	.	.	.	.	.	.	.	.	.	.	.	.	.
chr11	118955729	118955729	T	A	UTR5	HMBS	.	.	.	.	.	.	.	.	.	.	.	.	.	.	.	.	.	.	.	.	.	.	.	.	.	.	.	.	.
chr11	118955730	118955730	T	G	UTR5	HMBS	.	.	.	.	.	.	.	.	.	.	.	.	.	.	.	.	.	.	.	.	.	.	.	.	.	.	.	.	.
chr11	118955730	118955730	T	C	UTR5	HMBS	.	.	.	.	.	.	.	.	.	.	.	.	.	.	.	.	.	.	.	.	.	.	.	.	.	.	.	.	.
chr11	118955730	118955730	T	A	UTR5	HMBS	.	.	.	.	.	.	.	.	.	.	.	.	.	.	.	.	.	.	.	.	.	.	.	.	.	.	.	.	.
chr11	118955731	118955731	T	G	UTR5	HMBS	.	.	.	.	.	.	.	.	.	.	.	.	.	.	.	.	.	.	.	.	.	.	.	.	.	.	.	.	.
chr11	118955731	118955731	T	C	UTR5	HMBS	.	.	.	.	.	.	.	.	.	.	.	.	.	.	.	.	.	.	.	.	.	.	.	.	.	.	.	.	.
chr11	118955731	118955731	T	A	UTR5	HMBS	.	.	.	.	.	.	.	.	.	.	.	.	.	.	.	.	.	.	.	.	.	.	.	.	.	.	.	.	.
chr11	118955732	118955732	C	A	UTR5	HMBS	.	.	.	.	.	.	.	.	.	.	.	.	.	.	.	.	.	.	.	.	.	.	.	.	.	.	.	.	.
chr11	118955732	118955732	C	G	UTR5	HMBS	.	.	.	.	.	.	.	.	.	.	.	.	.	.	.	.	.	.	.	.	.	.	.	.	.	.	.	.	.
chr11	118955732	118955732	C	T	UTR5	HMBS	.	.	.	rs373965531	.	.	.	.	.	.	.	.	.	.	.	.	.	.	.	.	.	.	.	.	.	.	.	.	.
chr11	118955733	118955733	C	A	UTR5	HMBS	.	.	.	.	.	.	.	.	.	.	.	.	.	.	.	.	.	.	.	.	.	.	.	.	.	.	.	.	.
chr11	118955733	118955733	C	G	UTR5	HMBS	.	.	.	.	.	.	.	.	.	.	.	.	.	.	.	.	.	.	.	.	.	.	.	.	.	.	.	.	.
chr11	118955733	118955733	C	T	UTR5	HMBS	.	.	.	rs200691284	.	.	.	.	.	.	.	.	.	.	.	.	.	.	.	.	.	.	.	.	.	.	.	.	.
chr11	118955734	118955734	A	G	UTR5	HMBS	.	.	.	.	.	.	.	.	.	.	.	.	.	.	.	.	.	.	.	.	.	.	.	.	.	.	.	.	.
chr11	118955734	118955734	A	C	UTR5	HMBS	.	.	.	.	.	.	.	.	.	.	.	.	.	.	.	.	.	.	.	.	.	.	.	.	.	.	.	.	.
chr11	118955734	118955734	A	T	UTR5	HMBS	.	.	.	.	.	.	.	.	.	.	.	.	.	.	.	.	.	.	.	.	.	.	.	.	.	.	.	.	.
chr11	118955735	118955735	A	G	UTR5	HMBS	.	.	.	.	.	.	.	.	.	.	.	.	.	.	.	.	.	.	.	.	.	.	.	.	.	.	.	.	.
chr11	118955735	118955735	A	C	UTR5	HMBS	.	.	.	.	.	.	.	.	.	.	.	.	.	.	.	.	.	.	.	.	.	.	.	.	.	.	.	.	.
chr11	118955735	118955735	A	T	UTR5	HMBS	.	.	.	.	.	.	.	.	.	.	.	.	.	.	.	.	.	.	.	.	.	.	.	.	.	.	.	.	.
chr11	118955736	118955736	G	A	UTR5	HMBS	.	.	.	.	.	.	.	.	.	.	.	.	.	.	.	.	.	.	.	.	.	.	.	.	.	.	.	.	.
chr11	118955736	118955736	G	C	UTR5	HMBS	.	.	.	.	.	.	.	.	.	.	.	.	.	.	.	.	.	.	.	.	.	.	.	.	.	.	.	.	.
chr11	118955736	118955736	G	T	UTR5	HMBS	.	.	.	.	.	.	.	.	.	.	.	.	.	.	.	.	.	.	.	.	.	.	.	.	.	.	.	.	.
chr11	118955737	118955737	C	A	UTR5	HMBS	.	.	.	.	.	.	.	.	.	.	.	.	.	.	.	.	.	.	.	.	.	.	.	.	.	.	.	.	.
chr11	118955737	118955737	C	G	UTR5	HMBS	.	.	.	.	.	.	.	.	.	.	.	.	.	.	.	.	.	.	.	.	.	.	.	.	.	.	.	.	.
chr11	118955737	118955737	C	T	UTR5	HMBS	.	.	.	.	.	.	.	.	.	.	.	.	.	.	.	.	.	.	.	.	.	.	.	.	.	.	.	.	.
chr11	118955738	118955738	G	A	UTR5	HMBS	.	.	.	.	.	.	.	.	.	.	.	.	.	.	.	.	.	.	.	.	.	.	.	.	.	.	.	.	.
chr11	118955738	118955738	G	C	UTR5	HMBS	.	.	.	.	.	.	.	.	.	.	.	.	.	.	.	.	.	.	.	.	.	.	.	.	.	.	.	.	.
chr11	118955738	118955738	G	T	UTR5	HMBS	.	.	.	.	.	.	.	.	.	.	.	.	.	.	.	.	.	.	.	.	.	.	.	.	.	.	.	.	.
chr11	118955739	118955739	G	A	UTR5	HMBS	.	.	.	.	.	.	.	.	.	.	.	.	.	.	.	.	.	.	.	.	.	.	.	.	.	.	.	.	.
chr11	118955739	118955739	G	C	UTR5	HMBS	.	.	.	.	.	.	.	.	.	.	.	.	.	.	.	.	.	.	.	.	.	.	.	.	.	.	.	.	.
chr11	118955739	118955739	G	T	UTR5	HMBS	.	.	.	.	.	.	.	.	.	.	.	.	.	.	.	.	.	.	.	.	.	.	.	.	.	.	.	.	.
chr11	118955740	118955740	A	G	UTR5	HMBS	.	.	.	.	.	.	.	.	.	.	.	.	.	.	.	.	.	.	.	.	.	.	.	.	.	.	.	.	.
chr11	118955740	118955740	A	C	UTR5	HMBS	.	.	.	.	.	.	.	.	.	.	.	.	.	.	.	.	.	.	.	.	.	.	.	.	.	.	.	.	.
chr11	118955740	118955740	A	T	UTR5	HMBS	.	.	.	.	.	.	.	.	.	.	.	.	.	.	.	.	.	.	.	.	.	.	.	.	.	.	.	.	.
chr11	118955741	118955741	G	A	UTR5	HMBS	.	.	.	.	.	.	.	.	.	.	.	.	.	.	.	.	.	.	.	.	.	.	.	.	.	.	.	.	.
chr11	118955741	118955741	G	C	UTR5	HMBS	.	.	.	.	.	.	.	.	.	.	.	.	.	.	.	.	.	.	.	.	.	.	.	.	.	.	.	.	.
chr11	118955741	118955741	G	T	UTR5	HMBS	.	.	.	.	.	.	.	.	.	.	.	.	.	.	.	.	.	.	.	.	.	.	.	.	.	.	.	.	.
chr11	118955742	118955742	C	A	UTR5	HMBS	.	.	.	.	.	.	.	.	.	.	.	.	.	.	.	.	.	.	.	.	.	.	.	.	.	.	.	.	.
chr11	118955742	118955742	C	G	UTR5	HMBS	.	.	.	.	.	.	.	.	.	.	.	.	.	.	.	.	.	.	.	.	.	.	.	.	.	.	.	.	.
chr11	118955742	118955742	C	T	UTR5	HMBS	.	.	.	.	.	.	.	.	.	.	.	.	.	.	.	.	.	.	.	.	.	.	.	.	.	.	.	.	.
chr11	118955743	118955743	C	A	UTR5	HMBS	.	.	.	.	.	.	.	.	.	.	.	.	.	.	.	.	.	.	.	.	.	.	.	.	.	.	.	.	.
chr11	118955743	118955743	C	G	UTR5	HMBS	.	.	.	.	.	.	.	.	.	.	.	.	.	.	.	.	.	.	.	.	.	.	.	.	.	.	.	.	.
chr11	118955743	118955743	C	T	UTR5	HMBS	.	.	.	rs368445287	.	.	.	.	.	.	.	.	.	.	.	.	.	.	.	.	.	.	.	.	.	.	.	.	.
chr11	118955746	118955746	G	A	exonic	HMBS	.	nonsynonymous SNV	HMBS:NM_000190:exon1:c.G3A:p.M1I,HMBS:NM_001258208:exon1:c.G3A:p.M1I	.	0	D	0.949	P	0.546	P	0	D	1	D	.	.	-5.55	D	1.023	D	0.976	D	0.966	3.995	20.5	4.91	2.785	2.879	12.162
chr11	118955746	118955746	G	T	exonic	HMBS	.	nonsynonymous SNV	HMBS:NM_000190:exon1:c.G3T:p.M1I,HMBS:NM_001258208:exon1:c.G3T:p.M1I	.	0	D	0.949	P	0.546	P	0	D	1	D	.	.	-5.55	D	1.023	D	0.976	D	0.966	3.934	20.1	4.91	2.785	2.879	12.162
chr11	118958995	118958995	C	T	exonic	HMBS	.	nonsynonymous SNV	HMBS:NM_000190:exon2:c.C64T:p.R22C,HMBS:NM_001024382:exon2:c.C13T:p.R5C,HMBS:NM_001258208:exon2:c.C64T:p.R22C,HMBS:NM_001258209:exon2:c.C13T:p.R5C	.	0	D	1	D	0.984	D	0	D	1	D	4.165	H	-6.63	D	0.952	D	0.994	D	0.969	5.244	33	5.52	2.878	4.648	16.755
chr11	118959001	118959001	G	A	exonic	HMBS	.	nonsynonymous SNV	HMBS:NM_000190:exon2:c.G70A:p.G24S,HMBS:NM_001024382:exon2:c.G19A:p.G7S,HMBS:NM_001258208:exon2:c.G70A:p.G24S,HMBS:NM_001258209:exon2:c.G19A:p.G7S	.	0	D	1	D	1	D	0	D	1	D	3.475	M	-6.93	D	0.958	D	0.994	D	0.989	5.592	35	5.52	2.878	8.064	16.755
chr11	118959002	118959002	G	A	exonic	HMBS	.	nonsynonymous SNV	HMBS:NM_000190:exon2:c.G71A:p.G24D,HMBS:NM_001024382:exon2:c.G20A:p.G7D,HMBS:NM_001258208:exon2:c.G71A:p.G24D,HMBS:NM_001258209:exon2:c.G20A:p.G7D	.	0	D	1	D	1	D	0	D	1	D	4.365	H	-6.99	D	0.93	D	0.996	D	1	5.277	33	5.52	2.878	8.064	16.755
chr11	118959007	118959007	C	T	exonic	HMBS	.	nonsynonymous SNV	HMBS:NM_000190:exon2:c.C76T:p.R26C,HMBS:NM_001024382:exon2:c.C25T:p.R9C,HMBS:NM_001258208:exon2:c.C76T:p.R26C,HMBS:NM_001258209:exon2:c.C25T:p.R9C	.	0	D	1	D	0.999	D	0	D	1	D	4.615	H	-7.94	D	0.925	D	0.998	D	0.979	4.777	26.9	5.52	2.878	1.476	16.755
chr11	118959008	118959008	G	A	exonic	HMBS	.	nonsynonymous SNV	HMBS:NM_000190:exon2:c.G77A:p.R26H,HMBS:NM_001024382:exon2:c.G26A:p.R9H,HMBS:NM_001258208:exon2:c.G77A:p.R26H,HMBS:NM_001258209:exon2:c.G26A:p.R9H	rs118204103	0	D	1	D	0.998	D	0	D	1	A	4.615	H	-7.92	D	0.925	D	0.998	D	0.989	5.568	35	5.52	2.878	8.064	16.755
chr11	118959008	118959008	G	T	exonic	HMBS	.	nonsynonymous SNV	HMBS:NM_000190:exon2:c.G77T:p.R26L,HMBS:NM_001024382:exon2:c.G26T:p.R9L,HMBS:NM_001258208:exon2:c.G77T:p.R26L,HMBS:NM_001258209:exon2:c.G26T:p.R9L	.	0	D	0.999	D	0.995	D	0	D	1	D	4.265	H	-7.91	D	0.926	D	0.997	D	0.99	5.438	35	5.52	2.878	8.064	16.755
chr11	118959014	118959014	G	A	exonic	HMBS	.	nonsynonymous SNV	HMBS:NM_000190:exon2:c.G83A:p.S28N,HMBS:NM_001024382:exon2:c.G32A:p.S11N,HMBS:NM_001258208:exon2:c.G83A:p.S28N,HMBS:NM_001258209:exon2:c.G32A:p.S11N	.	0	D	0.996	D	0.986	D	0	D	1	D	4.61	H	-7.49	D	0.894	D	0.997	D	0.542	5.176	32	4.6	1.542	8.064	13.93
chr11	118959348	118959348	G	A	exonic	HMBS	.	nonsynonymous SNV	HMBS:NM_000190:exon3:c.G91A:p.A31T,HMBS:NM_001024382:exon3:c.G40A:p.A14T,HMBS:NM_001258208:exon3:c.G91A:p.A31T,HMBS:NM_001258209:exon3:c.G40A:p.A14T	rs118204104	0	D	1	D	1	D	0	D	1	A	4.6	H	-7.44	D	0.9	D	0.997	D	0.987	4.471	23.9	5.09	2.663	8.725	17.662
chr11	118959348	118959348	G	C	exonic	HMBS	.	nonsynonymous SNV	HMBS:NM_000190:exon3:c.G91C:p.A31P,HMBS:NM_001024382:exon3:c.G40C:p.A14P,HMBS:NM_001258208:exon3:c.G91C:p.A31P,HMBS:NM_001258209:exon3:c.G40C:p.A14P	.	0	D	1	D	1	D	0	D	1	D	4.6	H	-7.48	D	0.9	D	0.997	D	0.996	4.184	21.7	5.09	2.663	8.725	17.662
chr11	118959349	118959349	C	T	exonic	HMBS	.	nonsynonymous SNV	HMBS:NM_000190:exon3:c.C92T:p.A31V,HMBS:NM_001024382:exon3:c.C41T:p.A14V,HMBS:NM_001258208:exon3:c.C92T:p.A31V,HMBS:NM_001258209:exon3:c.C41T:p.A14V	.	0	D	1	D	1	D	0	D	1	D	4.6	H	-7.45	D	0.9	D	0.997	D	0.989	4.452	23.7	5.09	2.663	6.902	17.662
chr11	118959352	118959352	G	C	exonic	HMBS	.	nonsynonymous SNV	HMBS:NM_000190:exon3:c.G95C:p.R32P,HMBS:NM_001024382:exon3:c.G44C:p.R15P,HMBS:NM_001258208:exon3:c.G95C:p.R32P,HMBS:NM_001258209:exon3:c.G44C:p.R15P	.	0	D	1	D	0.993	D	0	D	1	D	2.785	M	-6.39	D	1.014	D	0.989	D	0.975	4.03	20.7	5.16	2.698	6.942	17.807
chr11	118959357	118959357	C	A	exonic	HMBS	.	nonsynonymous SNV	HMBS:NM_000190:exon3:c.C100A:p.Q34K,HMBS:NM_001024382:exon3:c.C49A:p.Q17K,HMBS:NM_001258208:exon3:c.C100A:p.Q34K,HMBS:NM_001258209:exon3:c.C49A:p.Q17K	rs118204105	0	D	1	D	1	D	0	D	1	A	4.27	H	-7.25	D	0.904	D	0.996	D	0.992	4.072	20.9	4.96	2.592	6.904	17.366
chr11	118959358	118959358	A	G	exonic	HMBS	.	nonsynonymous SNV	HMBS:NM_000190:exon3:c.A101G:p.Q34R,HMBS:NM_001024382:exon3:c.A50G:p.Q17R,HMBS:NM_001258208:exon3:c.A101G:p.Q34R,HMBS:NM_001258209:exon3:c.A50G:p.Q17R	.	0	D	1	D	1	D	0	D	1	D	4.62	H	-7.27	D	0.898	D	0.996	D	0.989	3.758	19.08	4.96	2.096	8.257	13.962
chr11	118959358	118959358	A	C	exonic	HMBS	.	nonsynonymous SNV	HMBS:NM_000190:exon3:c.A101C:p.Q34P,HMBS:NM_001024382:exon3:c.A50C:p.Q17P,HMBS:NM_001258208:exon3:c.A101C:p.Q34P,HMBS:NM_001258209:exon3:c.A50C:p.Q17P	.	0	D	1	D	1	D	0	D	1	D	4.62	H	-7.32	D	0.898	D	0.996	D	0.994	3.531	18.02	4.96	2.096	8.257	13.962
chr11	118959361	118959361	C	T	exonic	HMBS	.	nonsynonymous SNV	HMBS:NM_000190:exon3:c.C104T:p.T35M,HMBS:NM_001024382:exon3:c.C53T:p.T18M,HMBS:NM_001258208:exon3:c.C104T:p.T35M,HMBS:NM_001258209:exon3:c.C53T:p.T18M	.	0	D	1	D	1	D	0	D	1	D	4.05	H	-6.59	D	0.948	D	0.993	D	0.979	3.838	19.49	4.96	2.592	6.904	17.366
chr11	118955777	118955777	G	A	splicing	HMBS	NM_001258208:exon1:c.33+1G>A,NM_000190:exon1:c.33+1G>A	.	.	.	.	.	.	.	.	.	.	.	1	D	.	.	.	.	.	.	.	.	.	4.311	22.6	5.88	2.785	4.484	15.717
chr11	118955777	118955777	G	C	splicing	HMBS	NM_001258208:exon1:c.33+1G>C,NM_000190:exon1:c.33+1G>C	.	.	.	.	.	.	.	.	.	.	.	1	D	.	.	.	.	.	.	.	.	.	4.19	21.7	5.88	2.785	4.484	15.717
chr11	118955777	118955777	G	T	splicing	HMBS	NM_001258208:exon1:c.33+1G>T,NM_000190:exon1:c.33+1G>T	.	.	.	.	.	.	.	.	.	.	.	1	D	.	.	.	.	.	.	.	.	.	4.251	22.1	5.88	2.785	4.484	15.717
chr11	118955778	118955778	T	G	splicing	HMBS	NM_001258208:exon1:c.33+2T>G,NM_000190:exon1:c.33+2T>G	.	.	.	.	.	.	.	.	.	.	.	1	D	.	.	.	.	.	.	.	.	.	4.238	22.1	5.88	2.247	2.232	12.668
chr11	118955778	118955778	T	C	splicing	HMBS	NM_001258208:exon1:c.33+2T>C,NM_000190:exon1:c.33+2T>C	.	.	.	.	.	.	.	.	.	.	.	1	D	.	.	.	.	.	.	.	.	.	4.232	22	5.88	2.247	2.232	12.668
chr11	118955778	118955778	T	A	splicing	HMBS	NM_001258208:exon1:c.33+2T>A,NM_000190:exon1:c.33+2T>A	.	.	.	.	.	.	.	.	.	.	.	1	D	.	.	.	.	.	.	.	.	.	4.347	22.9	5.88	2.247	2.232	12.668
chr11	118955779	118955779	G	A	UTR5	HMBS	.	.	.	.	.	.	.	.	.	.	.	.	.	.	.	.	.	.	.	.	.	.	.	.	.	.	.	.	.
chr11	118955779	118955779	G	C	UTR5	HMBS	.	.	.	.	.	.	.	.	.	.	.	.	.	.	.	.	.	.	.	.	.	.	.	.	.	.	.	.	.
chr11	118955779	118955779	G	T	UTR5	HMBS	.	.	.	.	.	.	.	.	.	.	.	.	.	.	.	.	.	.	.	.	.	.	.	.	.	.	.	.	.
chr11	118955780	118955780	A	G	UTR5	HMBS	.	.	.	.	.	.	.	.	.	.	.	.	.	.	.	.	.	.	.	.	.	.	.	.	.	.	.	.	.
chr11	118955780	118955780	A	C	UTR5	HMBS	.	.	.	.	.	.	.	.	.	.	.	.	.	.	.	.	.	.	.	.	.	.	.	.	.	.	.	.	.
chr11	118955780	118955780	A	T	UTR5	HMBS	.	.	.	.	.	.	.	.	.	.	.	.	.	.	.	.	.	.	.	.	.	.	.	.	.	.	.	.	.
chr11	118955781	118955781	G	A	UTR5	HMBS	.	.	.	.	.	.	.	.	.	.	.	.	.	.	.	.	.	.	.	.	.	.	.	.	.	.	.	.	.
chr11	118955781	118955781	G	C	UTR5	HMBS	.	.	.	.	.	.	.	.	.	.	.	.	.	.	.	.	.	.	.	.	.	.	.	.	.	.	.	.	.
chr11	118955781	118955781	G	T	UTR5	HMBS	.	.	.	.	.	.	.	.	.	.	.	.	.	.	.	.	.	.	.	.	.	.	.	.	.	.	.	.	.
chr11	118955782	118955782	T	G	UTR5	HMBS	.	.	.	.	.	.	.	.	.	.	.	.	.	.	.	.	.	.	.	.	.	.	.	.	.	.	.	.	.
chr11	118955782	118955782	T	C	UTR5	HMBS	.	.	.	.	.	.	.	.	.	.	.	.	.	.	.	.	.	.	.	.	.	.	.	.	.	.	.	.	.
chr11	118955782	118955782	T	A	UTR5	HMBS	.	.	.	.	.	.	.	.	.	.	.	.	.	.	.	.	.	.	.	.	.	.	.	.	.	.	.	.	.
chr11	118955783	118955783	G	A	UTR5	HMBS	.	.	.	.	.	.	.	.	.	.	.	.	.	.	.	.	.	.	.	.	.	.	.	.	.	.	.	.	.
chr11	118955783	118955783	G	C	UTR5	HMBS	.	.	.	.	.	.	.	.	.	.	.	.	.	.	.	.	.	.	.	.	.	.	.	.	.	.	.	.	.
chr11	118955783	118955783	G	T	UTR5	HMBS	.	.	.	.	.	.	.	.	.	.	.	.	.	.	.	.	.	.	.	.	.	.	.	.	.	.	.	.	.
chr11	118955784	118955784	C	A	UTR5	HMBS	.	.	.	.	.	.	.	.	.	.	.	.	.	.	.	.	.	.	.	.	.	.	.	.	.	.	.	.	.
chr11	118955784	118955784	C	G	UTR5	HMBS	.	.	.	.	.	.	.	.	.	.	.	.	.	.	.	.	.	.	.	.	.	.	.	.	.	.	.	.	.
chr11	118955784	118955784	C	T	UTR5	HMBS	.	.	.	.	.	.	.	.	.	.	.	.	.	.	.	.	.	.	.	.	.	.	.	.	.	.	.	.	.
chr11	118955785	118955785	T	G	UTR5	HMBS	.	.	.	.	.	.	.	.	.	.	.	.	.	.	.	.	.	.	.	.	.	.	.	.	.	.	.	.	.
chr11	118955785	118955785	T	C	UTR5	HMBS	.	.	.	.	.	.	.	.	.	.	.	.	.	.	.	.	.	.	.	.	.	.	.	.	.	.	.	.	.
chr11	118955785	118955785	T	A	UTR5	HMBS	.	.	.	.	.	.	.	.	.	.	.	.	.	.	.	.	.	.	.	.	.	.	.	.	.	.	.	.	.
chr11	118955786	118955786	G	A	UTR5	HMBS	.	.	.	.	.	.	.	.	.	.	.	.	.	.	.	.	.	.	.	.	.	.	.	.	.	.	.	.	.
chr11	118955786	118955786	G	C	UTR5	HMBS	.	.	.	.	.	.	.	.	.	.	.	.	.	.	.	.	.	.	.	.	.	.	.	.	.	.	.	.	.
chr11	118955786	118955786	G	T	UTR5	HMBS	.	.	.	.	.	.	.	.	.	.	.	.	.	.	.	.	.	.	.	.	.	.	.	.	.	.	.	.	.
chr11	118955787	118955787	A	G	UTR5	HMBS	.	.	.	.	.	.	.	.	.	.	.	.	.	.	.	.	.	.	.	.	.	.	.	.	.	.	.	.	.
chr11	118955787	118955787	A	C	UTR5	HMBS	.	.	.	.	.	.	.	.	.	.	.	.	.	.	.	.	.	.	.	.	.	.	.	.	.	.	.	.	.
chr11	118955787	118955787	A	T	UTR5	HMBS	.	.	.	.	.	.	.	.	.	.	.	.	.	.	.	.	.	.	.	.	.	.	.	.	.	.	.	.	.
chr11	118955788	118955788	G	A	UTR5	HMBS	.	.	.	.	.	.	.	.	.	.	.	.	.	.	.	.	.	.	.	.	.	.	.	.	.	.	.	.	.
chr11	118955788	118955788	G	C	UTR5	HMBS	.	.	.	.	.	.	.	.	.	.	.	.	.	.	.	.	.	.	.	.	.	.	.	.	.	.	.	.	.
chr11	118955788	118955788	G	T	UTR5	HMBS	.	.	.	.	.	.	.	.	.	.	.	.	.	.	.	.	.	.	.	.	.	.	.	.	.	.	.	.	.
chr11	118955789	118955789	C	A	UTR5	HMBS	.	.	.	.	.	.	.	.	.	.	.	.	.	.	.	.	.	.	.	.	.	.	.	.	.	.	.	.	.
chr11	118955789	118955789	C	G	UTR5	HMBS	.	.	.	.	.	.	.	.	.	.	.	.	.	.	.	.	.	.	.	.	.	.	.	.	.	.	.	.	.
chr11	118955789	118955789	C	T	UTR5	HMBS	.	.	.	.	.	.	.	.	.	.	.	.	.	.	.	.	.	.	.	.	.	.	.	.	.	.	.	.	.
chr11	118955790	118955790	C	A	UTR5	HMBS	.	.	.	.	.	.	.	.	.	.	.	.	.	.	.	.	.	.	.	.	.	.	.	.	.	.	.	.	.
chr11	118955790	118955790	C	G	UTR5	HMBS	.	.	.	.	.	.	.	.	.	.	.	.	.	.	.	.	.	.	.	.	.	.	.	.	.	.	.	.	.
chr11	118955790	118955790	C	T	UTR5	HMBS	.	.	.	.	.	.	.	.	.	.	.	.	.	.	.	.	.	.	.	.	.	.	.	.	.	.	.	.	.
chr11	118955791	118955791	G	A	UTR5	HMBS	.	.	.	rs372520245	.	.	.	.	.	.	.	.	.	.	.	.	.	.	.	.	.	.	.	.	.	.	.	.	.
chr11	118955791	118955791	G	C	UTR5	HMBS	.	.	.	.	.	.	.	.	.	.	.	.	.	.	.	.	.	.	.	.	.	.	.	.	.	.	.	.	.
chr11	118955791	118955791	G	T	UTR5	HMBS	.	.	.	.	.	.	.	.	.	.	.	.	.	.	.	.	.	.	.	.	.	.	.	.	.	.	.	.	.
chr11	118955792	118955792	G	A	UTR5	HMBS	.	.	.	.	.	.	.	.	.	.	.	.	.	.	.	.	.	.	.	.	.	.	.	.	.	.	.	.	.
chr11	118955792	118955792	G	C	UTR5	HMBS	.	.	.	.	.	.	.	.	.	.	.	.	.	.	.	.	.	.	.	.	.	.	.	.	.	.	.	.	.
chr11	118955792	118955792	G	T	UTR5	HMBS	.	.	.	.	.	.	.	.	.	.	.	.	.	.	.	.	.	.	.	.	.	.	.	.	.	.	.	.	.
chr11	118955793	118955793	T	G	UTR5	HMBS	.	.	.	.	.	.	.	.	.	.	.	.	.	.	.	.	.	.	.	.	.	.	.	.	.	.	.	.	.
chr11	118955793	118955793	T	C	UTR5	HMBS	.	.	.	.	.	.	.	.	.	.	.	.	.	.	.	.	.	.	.	.	.	.	.	.	.	.	.	.	.
chr11	118955793	118955793	T	A	UTR5	HMBS	.	.	.	.	.	.	.	.	.	.	.	.	.	.	.	.	.	.	.	.	.	.	.	.	.	.	.	.	.
chr11	118955794	118955794	G	A	UTR5	HMBS	.	.	.	.	.	.	.	.	.	.	.	.	.	.	.	.	.	.	.	.	.	.	.	.	.	.	.	.	.
chr11	118955794	118955794	G	C	UTR5	HMBS	.	.	.	.	.	.	.	.	.	.	.	.	.	.	.	.	.	.	.	.	.	.	.	.	.	.	.	.	.
chr11	118955794	118955794	G	T	UTR5	HMBS	.	.	.	.	.	.	.	.	.	.	.	.	.	.	.	.	.	.	.	.	.	.	.	.	.	.	.	.	.
chr11	118955795	118955795	A	G	UTR5	HMBS	.	.	.	.	.	.	.	.	.	.	.	.	.	.	.	.	.	.	.	.	.	.	.	.	.	.	.	.	.
chr11	118955795	118955795	A	C	UTR5	HMBS	.	.	.	.	.	.	.	.	.	.	.	.	.	.	.	.	.	.	.	.	.	.	.	.	.	.	.	.	.
chr11	118955795	118955795	A	T	UTR5	HMBS	.	.	.	.	.	.	.	.	.	.	.	.	.	.	.	.	.	.	.	.	.	.	.	.	.	.	.	.	.
chr11	118955796	118955796	C	A	UTR5	HMBS	.	.	.	.	.	.	.	.	.	.	.	.	.	.	.	.	.	.	.	.	.	.	.	.	.	.	.	.	.
chr11	118955796	118955796	C	G	UTR5	HMBS	.	.	.	rs199862927	.	.	.	.	.	.	.	.	.	.	.	.	.	.	.	.	.	.	.	.	.	.	.	.	.
chr11	118955796	118955796	C	T	UTR5	HMBS	.	.	.	.	.	.	.	.	.	.	.	.	.	.	.	.	.	.	.	.	.	.	.	.	.	.	.	.	.
chr11	118955797	118955797	C	A	UTR5	HMBS	.	.	.	.	.	.	.	.	.	.	.	.	.	.	.	.	.	.	.	.	.	.	.	.	.	.	.	.	.
chr11	118955797	118955797	C	G	UTR5	HMBS	.	.	.	.	.	.	.	.	.	.	.	.	.	.	.	.	.	.	.	.	.	.	.	.	.	.	.	.	.
chr11	118955797	118955797	C	T	UTR5	HMBS	.	.	.	.	.	.	.	.	.	.	.	.	.	.	.	.	.	.	.	.	.	.	.	.	.	.	.	.	.
chr11	118955798	118955798	A	G	UTR5	HMBS	.	.	.	.	.	.	.	.	.	.	.	.	.	.	.	.	.	.	.	.	.	.	.	.	.	.	.	.	.
chr11	118955798	118955798	A	C	UTR5	HMBS	.	.	.	.	.	.	.	.	.	.	.	.	.	.	.	.	.	.	.	.	.	.	.	.	.	.	.	.	.
chr11	118955798	118955798	A	T	UTR5	HMBS	.	.	.	.	.	.	.	.	.	.	.	.	.	.	.	.	.	.	.	.	.	.	.	.	.	.	.	.	.
chr11	118955799	118955799	G	A	UTR5	HMBS	.	.	.	.	.	.	.	.	.	.	.	.	.	.	.	.	.	.	.	.	.	.	.	.	.	.	.	.	.
chr11	118955799	118955799	G	C	UTR5	HMBS	.	.	.	.	.	.	.	.	.	.	.	.	.	.	.	.	.	.	.	.	.	.	.	.	.	.	.	.	.
chr11	118955799	118955799	G	T	UTR5	HMBS	.	.	.	.	.	.	.	.	.	.	.	.	.	.	.	.	.	.	.	.	.	.	.	.	.	.	.	.	.
chr11	118955800	118955800	C	A	UTR5	HMBS	.	.	.	.	.	.	.	.	.	.	.	.	.	.	.	.	.	.	.	.	.	.	.	.	.	.	.	.	.
chr11	118955800	118955800	C	G	UTR5	HMBS	.	.	.	.	.	.	.	.	.	.	.	.	.	.	.	.	.	.	.	.	.	.	.	.	.	.	.	.	.
chr11	118955800	118955800	C	T	UTR5	HMBS	.	.	.	.	.	.	.	.	.	.	.	.	.	.	.	.	.	.	.	.	.	.	.	.	.	.	.	.	.
chr11	118955801	118955801	A	G	UTR5	HMBS	.	.	.	.	.	.	.	.	.	.	.	.	.	.	.	.	.	.	.	.	.	.	.	.	.	.	.	.	.
chr11	118955801	118955801	A	C	UTR5	HMBS	.	.	.	.	.	.	.	.	.	.	.	.	.	.	.	.	.	.	.	.	.	.	.	.	.	.	.	.	.
chr11	118955801	118955801	A	T	UTR5	HMBS	.	.	.	rs371380824	.	.	.	.	.	.	.	.	.	.	.	.	.	.	.	.	.	.	.	.	.	.	.	.	.
chr11	118955802	118955802	C	A	UTR5	HMBS	.	.	.	.	.	.	.	.	.	.	.	.	.	.	.	.	.	.	.	.	.	.	.	.	.	.	.	.	.
chr11	118955802	118955802	C	G	UTR5	HMBS	.	.	.	.	.	.	.	.	.	.	.	.	.	.	.	.	.	.	.	.	.	.	.	.	.	.	.	.	.
chr11	118955802	118955802	C	T	UTR5	HMBS	.	.	.	.	.	.	.	.	.	.	.	.	.	.	.	.	.	.	.	.	.	.	.	.	.	.	.	.	.
chr11	118955803	118955803	A	G	UTR5	HMBS	.	.	.	.	.	.	.	.	.	.	.	.	.	.	.	.	.	.	.	.	.	.	.	.	.	.	.	.	.
chr11	118955803	118955803	A	C	UTR5	HMBS	.	.	.	.	.	.	.	.	.	.	.	.	.	.	.	.	.	.	.	.	.	.	.	.	.	.	.	.	.
chr11	118955803	118955803	A	T	UTR5	HMBS	.	.	.	.	.	.	.	.	.	.	.	.	.	.	.	.	.	.	.	.	.	.	.	.	.	.	.	.	.
chr11	118955804	118955804	C	A	UTR5	HMBS	.	.	.	.	.	.	.	.	.	.	.	.	.	.	.	.	.	.	.	.	.	.	.	.	.	.	.	.	.
chr11	118955804	118955804	C	G	UTR5	HMBS	.	.	.	.	.	.	.	.	.	.	.	.	.	.	.	.	.	.	.	.	.	.	.	.	.	.	.	.	.
chr11	118955804	118955804	C	T	UTR5	HMBS	.	.	.	.	.	.	.	.	.	.	.	.	.	.	.	.	.	.	.	.	.	.	.	.	.	.	.	.	.
chr11	118955805	118955805	T	G	UTR5	HMBS	.	.	.	.	.	.	.	.	.	.	.	.	.	.	.	.	.	.	.	.	.	.	.	.	.	.	.	.	.
chr11	118955805	118955805	T	C	UTR5	HMBS	.	.	.	.	.	.	.	.	.	.	.	.	.	.	.	.	.	.	.	.	.	.	.	.	.	.	.	.	.
chr11	118955805	118955805	T	A	UTR5	HMBS	.	.	.	.	.	.	.	.	.	.	.	.	.	.	.	.	.	.	.	.	.	.	.	.	.	.	.	.	.
chr11	118955806	118955806	T	G	UTR5	HMBS	.	.	.	.	.	.	.	.	.	.	.	.	.	.	.	.	.	.	.	.	.	.	.	.	.	.	.	.	.
chr11	118955806	118955806	T	C	UTR5	HMBS	.	.	.	.	.	.	.	.	.	.	.	.	.	.	.	.	.	.	.	.	.	.	.	.	.	.	.	.	.
chr11	118955806	118955806	T	A	UTR5	HMBS	.	.	.	.	.	.	.	.	.	.	.	.	.	.	.	.	.	.	.	.	.	.	.	.	.	.	.	.	.
chr11	118955807	118955807	T	G	UTR5	HMBS	.	.	.	.	.	.	.	.	.	.	.	.	.	.	.	.	.	.	.	.	.	.	.	.	.	.	.	.	.
chr11	118955807	118955807	T	C	UTR5	HMBS	.	.	.	.	.	.	.	.	.	.	.	.	.	.	.	.	.	.	.	.	.	.	.	.	.	.	.	.	.
chr11	118955807	118955807	T	A	UTR5	HMBS	.	.	.	.	.	.	.	.	.	.	.	.	.	.	.	.	.	.	.	.	.	.	.	.	.	.	.	.	.
chr11	118955808	118955808	G	A	UTR5	HMBS	.	.	.	.	.	.	.	.	.	.	.	.	.	.	.	.	.	.	.	.	.	.	.	.	.	.	.	.	.
chr11	118955808	118955808	G	C	UTR5	HMBS	.	.	.	.	.	.	.	.	.	.	.	.	.	.	.	.	.	.	.	.	.	.	.	.	.	.	.	.	.
chr11	118955808	118955808	G	T	UTR5	HMBS	.	.	.	.	.	.	.	.	.	.	.	.	.	.	.	.	.	.	.	.	.	.	.	.	.	.	.	.	.
chr11	118955809	118955809	G	A	UTR5	HMBS	.	.	.	.	.	.	.	.	.	.	.	.	.	.	.	.	.	.	.	.	.	.	.	.	.	.	.	.	.
chr11	118955809	118955809	G	C	UTR5	HMBS	.	.	.	.	.	.	.	.	.	.	.	.	.	.	.	.	.	.	.	.	.	.	.	.	.	.	.	.	.
chr11	118955809	118955809	G	T	UTR5	HMBS	.	.	.	.	.	.	.	.	.	.	.	.	.	.	.	.	.	.	.	.	.	.	.	.	.	.	.	.	.
chr11	118955810	118955810	G	A	UTR5	HMBS	.	.	.	.	.	.	.	.	.	.	.	.	.	.	.	.	.	.	.	.	.	.	.	.	.	.	.	.	.
chr11	118955810	118955810	G	C	UTR5	HMBS	.	.	.	.	.	.	.	.	.	.	.	.	.	.	.	.	.	.	.	.	.	.	.	.	.	.	.	.	.
chr11	118955810	118955810	G	T	UTR5	HMBS	.	.	.	.	.	.	.	.	.	.	.	.	.	.	.	.	.	.	.	.	.	.	.	.	.	.	.	.	.
chr11	118955811	118955811	C	A	UTR5	HMBS	.	.	.	.	.	.	.	.	.	.	.	.	.	.	.	.	.	.	.	.	.	.	.	.	.	.	.	.	.
chr11	118955811	118955811	C	G	UTR5	HMBS	.	.	.	.	.	.	.	.	.	.	.	.	.	.	.	.	.	.	.	.	.	.	.	.	.	.	.	.	.
chr11	118955811	118955811	C	T	UTR5	HMBS	.	.	.	.	.	.	.	.	.	.	.	.	.	.	.	.	.	.	.	.	.	.	.	.	.	.	.	.	.
chr11	118955812	118955812	T	G	UTR5	HMBS	.	.	.	.	.	.	.	.	.	.	.	.	.	.	.	.	.	.	.	.	.	.	.	.	.	.	.	.	.
chr11	118955812	118955812	T	C	UTR5	HMBS	.	.	.	.	.	.	.	.	.	.	.	.	.	.	.	.	.	.	.	.	.	.	.	.	.	.	.	.	.
chr11	118955812	118955812	T	A	UTR5	HMBS	.	.	.	.	.	.	.	.	.	.	.	.	.	.	.	.	.	.	.	.	.	.	.	.	.	.	.	.	.
chr11	118955813	118955813	T	G	UTR5	HMBS	.	.	.	.	.	.	.	.	.	.	.	.	.	.	.	.	.	.	.	.	.	.	.	.	.	.	.	.	.
chr11	118955813	118955813	T	C	UTR5	HMBS	.	.	.	.	.	.	.	.	.	.	.	.	.	.	.	.	.	.	.	.	.	.	.	.	.	.	.	.	.
chr11	118955813	118955813	T	A	UTR5	HMBS	.	.	.	.	.	.	.	.	.	.	.	.	.	.	.	.	.	.	.	.	.	.	.	.	.	.	.	.	.
chr11	118955814	118955814	C	A	UTR5	HMBS	.	.	.	.	.	.	.	.	.	.	.	.	.	.	.	.	.	.	.	.	.	.	.	.	.	.	.	.	.
chr11	118955814	118955814	C	G	UTR5	HMBS	.	.	.	.	.	.	.	.	.	.	.	.	.	.	.	.	.	.	.	.	.	.	.	.	.	.	.	.	.
chr11	118955814	118955814	C	T	UTR5	HMBS	.	.	.	.	.	.	.	.	.	.	.	.	.	.	.	.	.	.	.	.	.	.	.	.	.	.	.	.	.
chr11	118955815	118955815	T	G	UTR5	HMBS	.	.	.	.	.	.	.	.	.	.	.	.	.	.	.	.	.	.	.	.	.	.	.	.	.	.	.	.	.
chr11	118955815	118955815	T	C	UTR5	HMBS	.	.	.	.	.	.	.	.	.	.	.	.	.	.	.	.	.	.	.	.	.	.	.	.	.	.	.	.	.
chr11	118955815	118955815	T	A	UTR5	HMBS	.	.	.	.	.	.	.	.	.	.	.	.	.	.	.	.	.	.	.	.	.	.	.	.	.	.	.	.	.
chr11	118955816	118955816	G	A	UTR5	HMBS	.	.	.	.	.	.	.	.	.	.	.	.	.	.	.	.	.	.	.	.	.	.	.	.	.	.	.	.	.
chr11	118955816	118955816	G	C	UTR5	HMBS	.	.	.	.	.	.	.	.	.	.	.	.	.	.	.	.	.	.	.	.	.	.	.	.	.	.	.	.	.
chr11	118955816	118955816	G	T	UTR5	HMBS	.	.	.	.	.	.	.	.	.	.	.	.	.	.	.	.	.	.	.	.	.	.	.	.	.	.	.	.	.
chr11	118955817	118955817	G	A	UTR5	HMBS	.	.	.	.	.	.	.	.	.	.	.	.	.	.	.	.	.	.	.	.	.	.	.	.	.	.	.	.	.
chr11	118955817	118955817	G	C	UTR5	HMBS	.	.	.	.	.	.	.	.	.	.	.	.	.	.	.	.	.	.	.	.	.	.	.	.	.	.	.	.	.
chr11	118955817	118955817	G	T	UTR5	HMBS	.	.	.	.	.	.	.	.	.	.	.	.	.	.	.	.	.	.	.	.	.	.	.	.	.	.	.	.	.
chr11	118955818	118955818	A	G	UTR5	HMBS	.	.	.	.	.	.	.	.	.	.	.	.	.	.	.	.	.	.	.	.	.	.	.	.	.	.	.	.	.
chr11	118955818	118955818	A	C	UTR5	HMBS	.	.	.	.	.	.	.	.	.	.	.	.	.	.	.	.	.	.	.	.	.	.	.	.	.	.	.	.	.
chr11	118955818	118955818	A	T	UTR5	HMBS	.	.	.	.	.	.	.	.	.	.	.	.	.	.	.	.	.	.	.	.	.	.	.	.	.	.	.	.	.
chr11	118955819	118955819	C	A	UTR5	HMBS	.	.	.	.	.	.	.	.	.	.	.	.	.	.	.	.	.	.	.	.	.	.	.	.	.	.	.	.	.
chr11	118955819	118955819	C	G	UTR5	HMBS	.	.	.	.	.	.	.	.	.	.	.	.	.	.	.	.	.	.	.	.	.	.	.	.	.	.	.	.	.
chr11	118955819	118955819	C	T	UTR5	HMBS	.	.	.	.	.	.	.	.	.	.	.	.	.	.	.	.	.	.	.	.	.	.	.	.	.	.	.	.	.
chr11	118955820	118955820	G	A	UTR5	HMBS	.	.	.	.	.	.	.	.	.	.	.	.	.	.	.	.	.	.	.	.	.	.	.	.	.	.	.	.	.
chr11	118955820	118955820	G	C	UTR5	HMBS	.	.	.	.	.	.	.	.	.	.	.	.	.	.	.	.	.	.	.	.	.	.	.	.	.	.	.	.	.
chr11	118955820	118955820	G	T	UTR5	HMBS	.	.	.	.	.	.	.	.	.	.	.	.	.	.	.	.	.	.	.	.	.	.	.	.	.	.	.	.	.
chr11	118955821	118955821	A	G	UTR5	HMBS	.	.	.	.	.	.	.	.	.	.	.	.	.	.	.	.	.	.	.	.	.	.	.	.	.	.	.	.	.
chr11	118955821	118955821	A	C	UTR5	HMBS	.	.	.	.	.	.	.	.	.	.	.	.	.	.	.	.	.	.	.	.	.	.	.	.	.	.	.	.	.
chr11	118955821	118955821	A	T	UTR5	HMBS	.	.	.	.	.	.	.	.	.	.	.	.	.	.	.	.	.	.	.	.	.	.	.	.	.	.	.	.	.
chr11	118955822	118955822	G	A	UTR5	HMBS	.	.	.	.	.	.	.	.	.	.	.	.	.	.	.	.	.	.	.	.	.	.	.	.	.	.	.	.	.
chr11	118955822	118955822	G	C	UTR5	HMBS	.	.	.	.	.	.	.	.	.	.	.	.	.	.	.	.	.	.	.	.	.	.	.	.	.	.	.	.	.
chr11	118955822	118955822	G	T	UTR5	HMBS	.	.	.	.	.	.	.	.	.	.	.	.	.	.	.	.	.	.	.	.	.	.	.	.	.	.	.	.	.
chr11	118955823	118955823	C	A	UTR5	HMBS	.	.	.	.	.	.	.	.	.	.	.	.	.	.	.	.	.	.	.	.	.	.	.	.	.	.	.	.	.
chr11	118955823	118955823	C	G	UTR5	HMBS	.	.	.	.	.	.	.	.	.	.	.	.	.	.	.	.	.	.	.	.	.	.	.	.	.	.	.	.	.
chr11	118955823	118955823	C	T	UTR5	HMBS	.	.	.	.	.	.	.	.	.	.	.	.	.	.	.	.	.	.	.	.	.	.	.	.	.	.	.	.	.
chr11	118955824	118955824	C	A	UTR5	HMBS	.	.	.	.	.	.	.	.	.	.	.	.	.	.	.	.	.	.	.	.	.	.	.	.	.	.	.	.	.
chr11	118955824	118955824	C	G	UTR5	HMBS	.	.	.	.	.	.	.	.	.	.	.	.	.	.	.	.	.	.	.	.	.	.	.	.	.	.	.	.	.
chr11	118955824	118955824	C	T	UTR5	HMBS	.	.	.	.	.	.	.	.	.	.	.	.	.	.	.	.	.	.	.	.	.	.	.	.	.	.	.	.	.
chr11	118955825	118955825	G	A	UTR5	HMBS	.	.	.	.	.	.	.	.	.	.	.	.	.	.	.	.	.	.	.	.	.	.	.	.	.	.	.	.	.
chr11	118955825	118955825	G	C	UTR5	HMBS	.	.	.	.	.	.	.	.	.	.	.	.	.	.	.	.	.	.	.	.	.	.	.	.	.	.	.	.	.
chr11	118955825	118955825	G	T	UTR5	HMBS	.	.	.	.	.	.	.	.	.	.	.	.	.	.	.	.	.	.	.	.	.	.	.	.	.	.	.	.	.
chr11	118955826	118955826	T	G	UTR5	HMBS	.	.	.	.	.	.	.	.	.	.	.	.	.	.	.	.	.	.	.	.	.	.	.	.	.	.	.	.	.
chr11	118955826	118955826	T	C	UTR5	HMBS	.	.	.	.	.	.	.	.	.	.	.	.	.	.	.	.	.	.	.	.	.	.	.	.	.	.	.	.	.
chr11	118955826	118955826	T	A	UTR5	HMBS	.	.	.	.	.	.	.	.	.	.	.	.	.	.	.	.	.	.	.	.	.	.	.	.	.	.	.	.	.
chr11	118955827	118955827	G	A	UTR5	HMBS	.	.	.	.	.	.	.	.	.	.	.	.	.	.	.	.	.	.	.	.	.	.	.	.	.	.	.	.	.
chr11	118955827	118955827	G	C	UTR5	HMBS	.	.	.	.	.	.	.	.	.	.	.	.	.	.	.	.	.	.	.	.	.	.	.	.	.	.	.	.	.
chr11	118955827	118955827	G	T	UTR5	HMBS	.	.	.	.	.	.	.	.	.	.	.	.	.	.	.	.	.	.	.	.	.	.	.	.	.	.	.	.	.
chr11	118955828	118955828	C	A	UTR5	HMBS	.	.	.	.	.	.	.	.	.	.	.	.	.	.	.	.	.	.	.	.	.	.	.	.	.	.	.	.	.
chr11	118955828	118955828	C	G	UTR5	HMBS	.	.	.	.	.	.	.	.	.	.	.	.	.	.	.	.	.	.	.	.	.	.	.	.	.	.	.	.	.
chr11	118955828	118955828	C	T	UTR5	HMBS	.	.	.	.	.	.	.	.	.	.	.	.	.	.	.	.	.	.	.	.	.	.	.	.	.	.	.	.	.
chr11	118955829	118955829	A	G	UTR5	HMBS	.	.	.	.	.	.	.	.	.	.	.	.	.	.	.	.	.	.	.	.	.	.	.	.	.	.	.	.	.
chr11	118955829	118955829	A	C	UTR5	HMBS	.	.	.	.	.	.	.	.	.	.	.	.	.	.	.	.	.	.	.	.	.	.	.	.	.	.	.	.	.
chr11	118955829	118955829	A	T	UTR5	HMBS	.	.	.	.	.	.	.	.	.	.	.	.	.	.	.	.	.	.	.	.	.	.	.	.	.	.	.	.	.
chr11	118955830	118955830	G	A	UTR5	HMBS	.	.	.	.	.	.	.	.	.	.	.	.	.	.	.	.	.	.	.	.	.	.	.	.	.	.	.	.	.
chr11	118955830	118955830	G	C	UTR5	HMBS	.	.	.	.	.	.	.	.	.	.	.	.	.	.	.	.	.	.	.	.	.	.	.	.	.	.	.	.	.
chr11	118955830	118955830	G	T	UTR5	HMBS	.	.	.	.	.	.	.	.	.	.	.	.	.	.	.	.	.	.	.	.	.	.	.	.	.	.	.	.	.
chr11	118955831	118955831	C	A	UTR5	HMBS	.	.	.	.	.	.	.	.	.	.	.	.	.	.	.	.	.	.	.	.	.	.	.	.	.	.	.	.	.
chr11	118955831	118955831	C	G	UTR5	HMBS	.	.	.	.	.	.	.	.	.	.	.	.	.	.	.	.	.	.	.	.	.	.	.	.	.	.	.	.	.
chr11	118955831	118955831	C	T	UTR5	HMBS	.	.	.	.	.	.	.	.	.	.	.	.	.	.	.	.	.	.	.	.	.	.	.	.	.	.	.	.	.
chr11	118955832	118955832	G	A	UTR5	HMBS	.	.	.	.	.	.	.	.	.	.	.	.	.	.	.	.	.	.	.	.	.	.	.	.	.	.	.	.	.
chr11	118955832	118955832	G	C	UTR5	HMBS	.	.	.	.	.	.	.	.	.	.	.	.	.	.	.	.	.	.	.	.	.	.	.	.	.	.	.	.	.
chr11	118955832	118955832	G	T	UTR5	HMBS	.	.	.	.	.	.	.	.	.	.	.	.	.	.	.	.	.	.	.	.	.	.	.	.	.	.	.	.	.
chr11	118955833	118955833	A	G	UTR5	HMBS	.	.	.	.	.	.	.	.	.	.	.	.	.	.	.	.	.	.	.	.	.	.	.	.	.	.	.	.	.
chr11	118955833	118955833	A	C	UTR5	HMBS	.	.	.	.	.	.	.	.	.	.	.	.	.	.	.	.	.	.	.	.	.	.	.	.	.	.	.	.	.
chr11	118955833	118955833	A	T	UTR5	HMBS	.	.	.	.	.	.	.	.	.	.	.	.	.	.	.	.	.	.	.	.	.	.	.	.	.	.	.	.	.
chr11	118955834	118955834	T	G	UTR5	HMBS	.	.	.	.	.	.	.	.	.	.	.	.	.	.	.	.	.	.	.	.	.	.	.	.	.	.	.	.	.
chr11	118955834	118955834	T	C	UTR5	HMBS	.	.	.	.	.	.	.	.	.	.	.	.	.	.	.	.	.	.	.	.	.	.	.	.	.	.	.	.	.
chr11	118955834	118955834	T	A	UTR5	HMBS	.	.	.	.	.	.	.	.	.	.	.	.	.	.	.	.	.	.	.	.	.	.	.	.	.	.	.	.	.
chr11	118955835	118955835	T	G	UTR5	HMBS	.	.	.	.	.	.	.	.	.	.	.	.	.	.	.	.	.	.	.	.	.	.	.	.	.	.	.	.	.
chr11	118955835	118955835	T	C	UTR5	HMBS	.	.	.	.	.	.	.	.	.	.	.	.	.	.	.	.	.	.	.	.	.	.	.	.	.	.	.	.	.
chr11	118955835	118955835	T	A	UTR5	HMBS	.	.	.	.	.	.	.	.	.	.	.	.	.	.	.	.	.	.	.	.	.	.	.	.	.	.	.	.	.
chr11	118955836	118955836	G	A	UTR5	HMBS	.	.	.	.	.	.	.	.	.	.	.	.	.	.	.	.	.	.	.	.	.	.	.	.	.	.	.	.	.
chr11	118955836	118955836	G	C	UTR5	HMBS	.	.	.	.	.	.	.	.	.	.	.	.	.	.	.	.	.	.	.	.	.	.	.	.	.	.	.	.	.
chr11	118955836	118955836	G	T	UTR5	HMBS	.	.	.	.	.	.	.	.	.	.	.	.	.	.	.	.	.	.	.	.	.	.	.	.	.	.	.	.	.
chr11	118955837	118955837	G	A	UTR5	HMBS	.	.	.	.	.	.	.	.	.	.	.	.	.	.	.	.	.	.	.	.	.	.	.	.	.	.	.	.	.
chr11	118955837	118955837	G	C	UTR5	HMBS	.	.	.	.	.	.	.	.	.	.	.	.	.	.	.	.	.	.	.	.	.	.	.	.	.	.	.	.	.
chr11	118955837	118955837	G	T	UTR5	HMBS	.	.	.	.	.	.	.	.	.	.	.	.	.	.	.	.	.	.	.	.	.	.	.	.	.	.	.	.	.
chr11	118955838	118955838	C	A	UTR5	HMBS	.	.	.	.	.	.	.	.	.	.	.	.	.	.	.	.	.	.	.	.	.	.	.	.	.	.	.	.	.
chr11	118955838	118955838	C	G	UTR5	HMBS	.	.	.	.	.	.	.	.	.	.	.	.	.	.	.	.	.	.	.	.	.	.	.	.	.	.	.	.	.
chr11	118955838	118955838	C	T	UTR5	HMBS	.	.	.	.	.	.	.	.	.	.	.	.	.	.	.	.	.	.	.	.	.	.	.	.	.	.	.	.	.
chr11	118955839	118955839	C	A	UTR5	HMBS	.	.	.	.	.	.	.	.	.	.	.	.	.	.	.	.	.	.	.	.	.	.	.	.	.	.	.	.	.
chr11	118955839	118955839	C	G	UTR5	HMBS	.	.	.	.	.	.	.	.	.	.	.	.	.	.	.	.	.	.	.	.	.	.	.	.	.	.	.	.	.
chr11	118955839	118955839	C	T	UTR5	HMBS	.	.	.	.	.	.	.	.	.	.	.	.	.	.	.	.	.	.	.	.	.	.	.	.	.	.	.	.	.
chr11	118955840	118955840	C	A	UTR5	HMBS	.	.	.	.	.	.	.	.	.	.	.	.	.	.	.	.	.	.	.	.	.	.	.	.	.	.	.	.	.
chr11	118955840	118955840	C	G	UTR5	HMBS	.	.	.	.	.	.	.	.	.	.	.	.	.	.	.	.	.	.	.	.	.	.	.	.	.	.	.	.	.
chr11	118955840	118955840	C	T	UTR5	HMBS	.	.	.	.	.	.	.	.	.	.	.	.	.	.	.	.	.	.	.	.	.	.	.	.	.	.	.	.	.
chr11	118955841	118955841	C	A	UTR5	HMBS	.	.	.	.	.	.	.	.	.	.	.	.	.	.	.	.	.	.	.	.	.	.	.	.	.	.	.	.	.
chr11	118955841	118955841	C	G	UTR5	HMBS	.	.	.	.	.	.	.	.	.	.	.	.	.	.	.	.	.	.	.	.	.	.	.	.	.	.	.	.	.
chr11	118955841	118955841	C	T	UTR5	HMBS	.	.	.	.	.	.	.	.	.	.	.	.	.	.	.	.	.	.	.	.	.	.	.	.	.	.	.	.	.
chr11	118955842	118955842	A	G	UTR5	HMBS	.	.	.	.	.	.	.	.	.	.	.	.	.	.	.	.	.	.	.	.	.	.	.	.	.	.	.	.	.
chr11	118955842	118955842	A	C	UTR5	HMBS	.	.	.	.	.	.	.	.	.	.	.	.	.	.	.	.	.	.	.	.	.	.	.	.	.	.	.	.	.
chr11	118955842	118955842	A	T	UTR5	HMBS	.	.	.	.	.	.	.	.	.	.	.	.	.	.	.	.	.	.	.	.	.	.	.	.	.	.	.	.	.
chr11	118955843	118955843	G	A	UTR5	HMBS	.	.	.	.	.	.	.	.	.	.	.	.	.	.	.	.	.	.	.	.	.	.	.	.	.	.	.	.	.
chr11	118955843	118955843	G	C	UTR5	HMBS	.	.	.	.	.	.	.	.	.	.	.	.	.	.	.	.	.	.	.	.	.	.	.	.	.	.	.	.	.
chr11	118955843	118955843	G	T	UTR5	HMBS	.	.	.	.	.	.	.	.	.	.	.	.	.	.	.	.	.	.	.	.	.	.	.	.	.	.	.	.	.
chr11	118955844	118955844	G	A	UTR5	HMBS	.	.	.	.	.	.	.	.	.	.	.	.	.	.	.	.	.	.	.	.	.	.	.	.	.	.	.	.	.
chr11	118955844	118955844	G	C	UTR5	HMBS	.	.	.	.	.	.	.	.	.	.	.	.	.	.	.	.	.	.	.	.	.	.	.	.	.	.	.	.	.
chr11	118955844	118955844	G	T	UTR5	HMBS	.	.	.	.	.	.	.	.	.	.	.	.	.	.	.	.	.	.	.	.	.	.	.	.	.	.	.	.	.
chr11	118955845	118955845	T	G	UTR5	HMBS	.	.	.	.	.	.	.	.	.	.	.	.	.	.	.	.	.	.	.	.	.	.	.	.	.	.	.	.	.
chr11	118955845	118955845	T	C	UTR5	HMBS	.	.	.	.	.	.	.	.	.	.	.	.	.	.	.	.	.	.	.	.	.	.	.	.	.	.	.	.	.
chr11	118955845	118955845	T	A	UTR5	HMBS	.	.	.	.	.	.	.	.	.	.	.	.	.	.	.	.	.	.	.	.	.	.	.	.	.	.	.	.	.
chr11	118955846	118955846	T	G	UTR5	HMBS	.	.	.	.	.	.	.	.	.	.	.	.	.	.	.	.	.	.	.	.	.	.	.	.	.	.	.	.	.
chr11	118955846	118955846	T	C	UTR5	HMBS	.	.	.	.	.	.	.	.	.	.	.	.	.	.	.	.	.	.	.	.	.	.	.	.	.	.	.	.	.
chr11	118955846	118955846	T	A	UTR5	HMBS	.	.	.	.	.	.	.	.	.	.	.	.	.	.	.	.	.	.	.	.	.	.	.	.	.	.	.	.	.
chr11	118955847	118955847	G	A	UTR5	HMBS	.	.	.	.	.	.	.	.	.	.	.	.	.	.	.	.	.	.	.	.	.	.	.	.	.	.	.	.	.
chr11	118955847	118955847	G	C	UTR5	HMBS	.	.	.	.	.	.	.	.	.	.	.	.	.	.	.	.	.	.	.	.	.	.	.	.	.	.	.	.	.
chr11	118955847	118955847	G	T	UTR5	HMBS	.	.	.	.	.	.	.	.	.	.	.	.	.	.	.	.	.	.	.	.	.	.	.	.	.	.	.	.	.
chr11	118955848	118955848	C	A	UTR5	HMBS	.	.	.	.	.	.	.	.	.	.	.	.	.	.	.	.	.	.	.	.	.	.	.	.	.	.	.	.	.
chr11	118955848	118955848	C	G	UTR5	HMBS	.	.	.	.	.	.	.	.	.	.	.	.	.	.	.	.	.	.	.	.	.	.	.	.	.	.	.	.	.
chr11	118955848	118955848	C	T	UTR5	HMBS	.	.	.	.	.	.	.	.	.	.	.	.	.	.	.	.	.	.	.	.	.	.	.	.	.	.	.	.	.
chr11	118955849	118955849	C	A	UTR5	HMBS	.	.	.	.	.	.	.	.	.	.	.	.	.	.	.	.	.	.	.	.	.	.	.	.	.	.	.	.	.
chr11	118955849	118955849	C	G	UTR5	HMBS	.	.	.	.	.	.	.	.	.	.	.	.	.	.	.	.	.	.	.	.	.	.	.	.	.	.	.	.	.
chr11	118955849	118955849	C	T	UTR5	HMBS	.	.	.	.	.	.	.	.	.	.	.	.	.	.	.	.	.	.	.	.	.	.	.	.	.	.	.	.	.
chr11	118955850	118955850	A	G	UTR5	HMBS	.	.	.	.	.	.	.	.	.	.	.	.	.	.	.	.	.	.	.	.	.	.	.	.	.	.	.	.	.
chr11	118955850	118955850	A	C	UTR5	HMBS	.	.	.	.	.	.	.	.	.	.	.	.	.	.	.	.	.	.	.	.	.	.	.	.	.	.	.	.	.
chr11	118955850	118955850	A	T	UTR5	HMBS	.	.	.	.	.	.	.	.	.	.	.	.	.	.	.	.	.	.	.	.	.	.	.	.	.	.	.	.	.
chr11	118955851	118955851	T	G	UTR5	HMBS	.	.	.	.	.	.	.	.	.	.	.	.	.	.	.	.	.	.	.	.	.	.	.	.	.	.	.	.	.
chr11	118955851	118955851	T	C	UTR5	HMBS	.	.	.	.	.	.	.	.	.	.	.	.	.	.	.	.	.	.	.	.	.	.	.	.	.	.	.	.	.
chr11	118955851	118955851	T	A	UTR5	HMBS	.	.	.	.	.	.	.	.	.	.	.	.	.	.	.	.	.	.	.	.	.	.	.	.	.	.	.	.	.
chr11	118955852	118955852	C	A	UTR5	HMBS	.	.	.	.	.	.	.	.	.	.	.	.	.	.	.	.	.	.	.	.	.	.	.	.	.	.	.	.	.
chr11	118955852	118955852	C	G	UTR5	HMBS	.	.	.	.	.	.	.	.	.	.	.	.	.	.	.	.	.	.	.	.	.	.	.	.	.	.	.	.	.
chr11	118955852	118955852	C	T	UTR5	HMBS	.	.	.	.	.	.	.	.	.	.	.	.	.	.	.	.	.	.	.	.	.	.	.	.	.	.	.	.	.
chr11	118955853	118955853	C	A	UTR5	HMBS	.	.	.	.	.	.	.	.	.	.	.	.	.	.	.	.	.	.	.	.	.	.	.	.	.	.	.	.	.
chr11	118955853	118955853	C	G	UTR5	HMBS	.	.	.	.	.	.	.	.	.	.	.	.	.	.	.	.	.	.	.	.	.	.	.	.	.	.	.	.	.
chr11	118955853	118955853	C	T	UTR5	HMBS	.	.	.	.	.	.	.	.	.	.	.	.	.	.	.	.	.	.	.	.	.	.	.	.	.	.	.	.	.
chr11	118955854	118955854	T	G	UTR5	HMBS	.	.	.	.	.	.	.	.	.	.	.	.	.	.	.	.	.	.	.	.	.	.	.	.	.	.	.	.	.
chr11	118955854	118955854	T	C	UTR5	HMBS	.	.	.	.	.	.	.	.	.	.	.	.	.	.	.	.	.	.	.	.	.	.	.	.	.	.	.	.	.
chr11	118955854	118955854	T	A	UTR5	HMBS	.	.	.	.	.	.	.	.	.	.	.	.	.	.	.	.	.	.	.	.	.	.	.	.	.	.	.	.	.
chr11	118955855	118955855	C	A	UTR5	HMBS	.	.	.	.	.	.	.	.	.	.	.	.	.	.	.	.	.	.	.	.	.	.	.	.	.	.	.	.	.
chr11	118955855	118955855	C	G	UTR5	HMBS	.	.	.	.	.	.	.	.	.	.	.	.	.	.	.	.	.	.	.	.	.	.	.	.	.	.	.	.	.
chr11	118955855	118955855	C	T	UTR5	HMBS	.	.	.	.	.	.	.	.	.	.	.	.	.	.	.	.	.	.	.	.	.	.	.	.	.	.	.	.	.
chr11	118955856	118955856	A	G	UTR5	HMBS	.	.	.	.	.	.	.	.	.	.	.	.	.	.	.	.	.	.	.	.	.	.	.	.	.	.	.	.	.
chr11	118955856	118955856	A	C	UTR5	HMBS	.	.	.	.	.	.	.	.	.	.	.	.	.	.	.	.	.	.	.	.	.	.	.	.	.	.	.	.	.
chr11	118955856	118955856	A	T	UTR5	HMBS	.	.	.	.	.	.	.	.	.	.	.	.	.	.	.	.	.	.	.	.	.	.	.	.	.	.	.	.	.
chr11	118955857	118955857	G	A	UTR5	HMBS	.	.	.	.	.	.	.	.	.	.	.	.	.	.	.	.	.	.	.	.	.	.	.	.	.	.	.	.	.
chr11	118955857	118955857	G	C	UTR5	HMBS	.	.	.	.	.	.	.	.	.	.	.	.	.	.	.	.	.	.	.	.	.	.	.	.	.	.	.	.	.
chr11	118955857	118955857	G	T	UTR5	HMBS	.	.	.	.	.	.	.	.	.	.	.	.	.	.	.	.	.	.	.	.	.	.	.	.	.	.	.	.	.
chr11	118955858	118955858	T	G	UTR5	HMBS	.	.	.	.	.	.	.	.	.	.	.	.	.	.	.	.	.	.	.	.	.	.	.	.	.	.	.	.	.
chr11	118955858	118955858	T	C	UTR5	HMBS	.	.	.	.	.	.	.	.	.	.	.	.	.	.	.	.	.	.	.	.	.	.	.	.	.	.	.	.	.
chr11	118955858	118955858	T	A	UTR5	HMBS	.	.	.	.	.	.	.	.	.	.	.	.	.	.	.	.	.	.	.	.	.	.	.	.	.	.	.	.	.
chr11	118955859	118955859	C	A	UTR5	HMBS	.	.	.	.	.	.	.	.	.	.	.	.	.	.	.	.	.	.	.	.	.	.	.	.	.	.	.	.	.
chr11	118955859	118955859	C	G	UTR5	HMBS	.	.	.	.	.	.	.	.	.	.	.	.	.	.	.	.	.	.	.	.	.	.	.	.	.	.	.	.	.
chr11	118955859	118955859	C	T	UTR5	HMBS	.	.	.	.	.	.	.	.	.	.	.	.	.	.	.	.	.	.	.	.	.	.	.	.	.	.	.	.	.
chr11	118955860	118955860	G	A	UTR5	HMBS	.	.	.	.	.	.	.	.	.	.	.	.	.	.	.	.	.	.	.	.	.	.	.	.	.	.	.	.	.
chr11	118955860	118955860	G	C	UTR5	HMBS	.	.	.	.	.	.	.	.	.	.	.	.	.	.	.	.	.	.	.	.	.	.	.	.	.	.	.	.	.
chr11	118955860	118955860	G	T	UTR5	HMBS	.	.	.	.	.	.	.	.	.	.	.	.	.	.	.	.	.	.	.	.	.	.	.	.	.	.	.	.	.
chr11	118955861	118955861	T	G	UTR5	HMBS	.	.	.	.	.	.	.	.	.	.	.	.	.	.	.	.	.	.	.	.	.	.	.	.	.	.	.	.	.
chr11	118955861	118955861	T	C	UTR5	HMBS	.	.	.	.	.	.	.	.	.	.	.	.	.	.	.	.	.	.	.	.	.	.	.	.	.	.	.	.	.
chr11	118955861	118955861	T	A	UTR5	HMBS	.	.	.	.	.	.	.	.	.	.	.	.	.	.	.	.	.	.	.	.	.	.	.	.	.	.	.	.	.
chr11	118955862	118955862	C	A	UTR5	HMBS	.	.	.	.	.	.	.	.	.	.	.	.	.	.	.	.	.	.	.	.	.	.	.	.	.	.	.	.	.
chr11	118955862	118955862	C	G	UTR5	HMBS	.	.	.	.	.	.	.	.	.	.	.	.	.	.	.	.	.	.	.	.	.	.	.	.	.	.	.	.	.
chr11	118955862	118955862	C	T	UTR5	HMBS	.	.	.	.	.	.	.	.	.	.	.	.	.	.	.	.	.	.	.	.	.	.	.	.	.	.	.	.	.
chr11	118955863	118955863	T	G	UTR5	HMBS	.	.	.	.	.	.	.	.	.	.	.	.	.	.	.	.	.	.	.	.	.	.	.	.	.	.	.	.	.
chr11	118955863	118955863	T	C	UTR5	HMBS	.	.	.	.	.	.	.	.	.	.	.	.	.	.	.	.	.	.	.	.	.	.	.	.	.	.	.	.	.
chr11	118955863	118955863	T	A	UTR5	HMBS	.	.	.	.	.	.	.	.	.	.	.	.	.	.	.	.	.	.	.	.	.	.	.	.	.	.	.	.	.
chr11	118955864	118955864	A	G	UTR5	HMBS	.	.	.	.	.	.	.	.	.	.	.	.	.	.	.	.	.	.	.	.	.	.	.	.	.	.	.	.	.
chr11	118955864	118955864	A	C	UTR5	HMBS	.	.	.	.	.	.	.	.	.	.	.	.	.	.	.	.	.	.	.	.	.	.	.	.	.	.	.	.	.
chr11	118955864	118955864	A	T	UTR5	HMBS	.	.	.	.	.	.	.	.	.	.	.	.	.	.	.	.	.	.	.	.	.	.	.	.	.	.	.	.	.
chr11	118955865	118955865	T	G	UTR5	HMBS	.	.	.	.	.	.	.	.	.	.	.	.	.	.	.	.	.	.	.	.	.	.	.	.	.	.	.	.	.
chr11	118955865	118955865	T	C	UTR5	HMBS	.	.	.	.	.	.	.	.	.	.	.	.	.	.	.	.	.	.	.	.	.	.	.	.	.	.	.	.	.
chr11	118955865	118955865	T	A	UTR5	HMBS	.	.	.	.	.	.	.	.	.	.	.	.	.	.	.	.	.	.	.	.	.	.	.	.	.	.	.	.	.
chr11	118955866	118955866	T	G	splicing	HMBS	.	.	.	.	.	.	.	.	.	.	.	.	.	.	.	.	.	.	.	.	.	.	.	.	.	.	.	.	.
chr11	118955866	118955866	T	C	splicing	HMBS	.	.	.	.	.	.	.	.	.	.	.	.	.	.	.	.	.	.	.	.	.	.	.	.	.	.	.	.	.
chr11	118955866	118955866	T	A	splicing	HMBS	.	.	.	.	.	.	.	.	.	.	.	.	.	.	.	.	.	.	.	.	.	.	.	.	.	.	.	.	.
chr11	118955867	118955867	G	A	splicing	HMBS	.	.	.	.	.	.	.	.	.	.	.	.	.	.	.	.	.	.	.	.	.	.	.	.	.	.	.	.	.
chr11	118955867	118955867	G	C	splicing	HMBS	.	.	.	.	.	.	.	.	.	.	.	.	.	.	.	.	.	.	.	.	.	.	.	.	.	.	.	.	.
chr11	118955867	118955867	G	T	splicing	HMBS	.	.	.	.	.	.	.	.	.	.	.	.	.	.	.	.	.	.	.	.	.	.	.	.	.	.	.	.	.
chr11	118955868	118955868	G	A	splicing	HMBS	.	.	.	.	.	.	.	.	.	.	.	.	.	.	.	.	.	.	.	.	.	.	.	.	.	.	.	.	.
chr11	118955868	118955868	G	C	splicing	HMBS	.	.	.	.	.	.	.	.	.	.	.	.	.	.	.	.	.	.	.	.	.	.	.	.	.	.	.	.	.
chr11	118955868	118955868	G	T	splicing	HMBS	.	.	.	.	.	.	.	.	.	.	.	.	.	.	.	.	.	.	.	.	.	.	.	.	.	.	.	.	.
chr11	118955869	118955869	T	G	splicing	HMBS	.	.	.	.	.	.	.	.	.	.	.	.	.	.	.	.	.	.	.	.	.	.	.	.	.	.	.	.	.
chr11	118955869	118955869	T	C	splicing	HMBS	.	.	.	.	.	.	.	.	.	.	.	.	.	.	.	.	.	.	.	.	.	.	.	.	.	.	.	.	.
chr11	118955869	118955869	T	A	splicing	HMBS	.	.	.	.	.	.	.	.	.	.	.	.	.	.	.	.	.	.	.	.	.	.	.	.	.	.	.	.	.
chr11	118959382	118959382	T	C	exonic	HMBS	.	nonsynonymous SNV	HMBS:NM_000190:exon3:c.T125C:p.L42S,HMBS:NM_001024382:exon3:c.T74C:p.L25S,HMBS:NM_001258208:exon3:c.T125C:p.L42S,HMBS:NM_001258209:exon3:c.T74C:p.L25S	.	0	D	1	D	1	D	0	D	1	D	3.93	H	-7.33	D	0.911	D	0.995	D	0.987	3.485	17.83	4.93	2.069	7.097	13.916
chr11	118959809	118959809	G	A	exonic	HMBS	.	nonsynonymous SNV	HMBS:NM_000190:exon4:c.G178A:p.G60R,HMBS:NM_001024382:exon4:c.G127A:p.G43R,HMBS:NM_001258208:exon4:c.G178A:p.G60R,HMBS:NM_001258209:exon4:c.G127A:p.G43R	.	0	D	1	D	1	D	0	D	1	D	4.265	H	-8.13	D	0.94	D	0.998	D	0.963	4.901	28.2	6.17	2.941	8.814	18.035
chr11	118959812	118959812	G	A	exonic	HMBS	.	nonsynonymous SNV	HMBS:NM_000190:exon4:c.G181A:p.D61N,HMBS:NM_001024382:exon4:c.G130A:p.D44N,HMBS:NM_001258208:exon4:c.G181A:p.D61N,HMBS:NM_001258209:exon4:c.G130A:p.D44N	.	0	D	1	D	1	D	0	D	1	D	4.62	H	-7.61	D	0.927	D	0.997	D	0.366	6.007	37	6.17	2.941	8.814	18.035
chr11	118959812	118959812	G	C	exonic	HMBS	.	nonsynonymous SNV	HMBS:NM_000190:exon4:c.G181C:p.D61H,HMBS:NM_001024382:exon4:c.G130C:p.D44H,HMBS:NM_001258208:exon4:c.G181C:p.D61H,HMBS:NM_001258209:exon4:c.G130C:p.D44H	.	0	D	1	D	1	D	0	D	1	D	4.62	H	-7.65	D	0.927	D	0.997	D	0.982	5.343	34	6.17	2.941	8.814	18.035
chr11	118959812	118959812	G	T	exonic	HMBS	.	nonsynonymous SNV	HMBS:NM_000190:exon4:c.G181T:p.D61Y,HMBS:NM_001024382:exon4:c.G130T:p.D44Y,HMBS:NM_001258208:exon4:c.G181T:p.D61Y,HMBS:NM_001258209:exon4:c.G130T:p.D44Y	.	0	D	1	D	1	D	0	D	1	D	4.62	H	-7.66	D	0.927	D	0.997	D	0.987	5.282	33	6.17	2.941	8.814	18.035
chr11	118959948	118959948	A	C	exonic	HMBS	.	nonsynonymous SNV	HMBS:NM_000190:exon5:c.A232C:p.T78P,HMBS:NM_001024382:exon5:c.A181C:p.T61P,HMBS:NM_001258208:exon5:c.A232C:p.T78P,HMBS:NM_001258209:exon5:c.A181C:p.T61P	.	0	D	1	D	1	D	0	D	1	D	4.2	H	-6.62	D	0.979	D	0.992	D	0.98	4.895	28.2	4.84	1.094	8.69	11.068
chr11	118959955	118959955	A	G	exonic	HMBS	.	nonsynonymous SNV	HMBS:NM_000190:exon5:c.A239G:p.E80G,HMBS:NM_001024382:exon5:c.A188G:p.E63G,HMBS:NM_001258208:exon5:c.A239G:p.E80G,HMBS:NM_001258209:exon5:c.A188G:p.E63G	.	0	D	1	D	1	D	0	D	1	D	3.625	H	-7.01	D	0.93	D	0.994	D	0.988	5.448	35	5.96	2.285	8.69	15.63
chr11	118959958	118959958	T	C	exonic	HMBS	.	nonsynonymous SNV	HMBS:NM_000190:exon5:c.T242C:p.L81P,HMBS:NM_001024382:exon5:c.T191C:p.L64P,HMBS:NM_001258208:exon5:c.T242C:p.L81P,HMBS:NM_001258209:exon5:c.T191C:p.L64P	rs118204119	0	D	1	D	1	D	0	D	1	A	4.39	H	-7.07	D	0.933	D	0.995	D	0.988	4.606	25.1	4.81	1.033	7.466	12.469
chr11	118959970	118959970	T	G	exonic	HMBS	.	nonsynonymous SNV	HMBS:NM_000190:exon5:c.T254G:p.L85R,HMBS:NM_001024382:exon5:c.T203G:p.L68R,HMBS:NM_001258208:exon5:c.T254G:p.L85R,HMBS:NM_001258209:exon5:c.T203G:p.L68R	.	0	D	1	D	1	D	0	D	1	D	4.465	H	-7.27	D	0.92	D	0.996	D	0.99	4.499	24.1	4.81	1.033	7.466	12.469
chr11	118960395	118960395	T	G	exonic	HMBS	.	nonsynonymous SNV	HMBS:NM_000190:exon6:c.T269G:p.V90G,HMBS:NM_001024382:exon6:c.T218G:p.V73G,HMBS:NM_001258208:exon6:c.T269G:p.V90G,HMBS:NM_001258209:exon6:c.T218G:p.V73G	.	0	D	1	D	1	D	0	D	1	D	3.21	M	-6.58	D	0.989	D	0.99	D	0.993	4.353	22.9	5.27	2.226	7.793	14.536
chr11	118960401	118960401	T	C	exonic	HMBS	.	nonsynonymous SNV	HMBS:NM_000190:exon6:c.T275C:p.L92P,HMBS:NM_001024382:exon6:c.T224C:p.L75P,HMBS:NM_001258208:exon6:c.T275C:p.L92P,HMBS:NM_001258209:exon6:c.T224C:p.L75P	.	0	D	1	D	0.99	D	0	D	1	D	3.865	H	-6.73	D	0.943	D	0.993	D	0.997	4.458	23.8	5.27	2.226	7.793	14.536
chr11	118960403	118960403	G	T	exonic	HMBS	.	nonsynonymous SNV	HMBS:NM_000190:exon6:c.G277T:p.V93F,HMBS:NM_001024382:exon6:c.G226T:p.V76F,HMBS:NM_001258208:exon6:c.G277T:p.V93F,HMBS:NM_001258209:exon6:c.G226T:p.V76F	.	0	D	1	D	0.999	D	0	D	1	D	3.185	M	-6.53	D	1.012	D	0.991	D	0.972	5.36	34	6.04	2.873	9.563	19.567
chr11	118960404	118960404	T	A	exonic	HMBS	.	nonsynonymous SNV	HMBS:NM_000190:exon6:c.T278A:p.V93D,HMBS:NM_001024382:exon6:c.T227A:p.V76D,HMBS:NM_001258208:exon6:c.T278A:p.V93D,HMBS:NM_001258209:exon6:c.T227A:p.V76D	.	0	D	1	D	0.999	D	0	D	1	D	3.185	M	-6.54	D	0.988	D	0.99	D	0.993	5.058	31	6.04	2.317	7.793	15.758
chr11	118960413	118960413	C	T	exonic	HMBS	.	nonsynonymous SNV	HMBS:NM_000190:exon6:c.C287T:p.S96F,HMBS:NM_001024382:exon6:c.C236T:p.S79F,HMBS:NM_001258208:exon6:c.C287T:p.S96F,HMBS:NM_001258209:exon6:c.C236T:p.S79F	.	0	D	1	D	1	D	0	D	1	D	4.605	H	-7.4	D	0.921	D	0.997	D	0.985	5.524	35	6.17	2.941	7.578	19.868
chr11	118960419	118960419	A	G	exonic	HMBS	.	nonsynonymous SNV	HMBS:NM_000190:exon6:c.A293G:p.K98R,HMBS:NM_001024382:exon6:c.A242G:p.K81R,HMBS:NM_001258208:exon6:c.A293G:p.K98R,HMBS:NM_001258209:exon6:c.A242G:p.K81R	.	0	D	1	D	1	D	0	D	1	D	4.28	H	-7.49	D	0.902	D	0.997	D	0.944	5.694	36	6.17	2.371	9.051	16.003
chr11	118960421	118960421	G	A	exonic	HMBS	.	nonsynonymous SNV	HMBS:NM_000190:exon6:c.G295A:p.D99N,HMBS:NM_001024382:exon6:c.G244A:p.D82N,HMBS:NM_001258208:exon6:c.G295A:p.D99N,HMBS:NM_001258209:exon6:c.G244A:p.D82N	.	0	D	1	D	1	D	0	D	1	D	4.625	H	-7.61	D	0.922	D	0.998	D	0.403	6.257	37	6.17	2.941	9.563	19.868
chr11	118960421	118960421	G	C	exonic	HMBS	.	nonsynonymous SNV	HMBS:NM_000190:exon6:c.G295C:p.D99H,HMBS:NM_001024382:exon6:c.G244C:p.D82H,HMBS:NM_001258208:exon6:c.G295C:p.D99H,HMBS:NM_001258209:exon6:c.G244C:p.D82H	.	0	D	1	D	1	D	0	D	1	D	4.275	H	-7.65	D	0.933	D	0.997	D	0.992	5.593	35	6.17	2.941	9.563	19.868
chr11	118960422	118960422	A	G	exonic	HMBS	.	nonsynonymous SNV	HMBS:NM_000190:exon6:c.A296G:p.D99G,HMBS:NM_001024382:exon6:c.A245G:p.D82G,HMBS:NM_001258208:exon6:c.A296G:p.D99G,HMBS:NM_001258209:exon6:c.A245G:p.D82G	.	0	D	1	D	1	D	0	D	1	D	4.625	H	-7.63	D	0.898	D	0.997	D	0.993	5.501	35	6.17	2.371	9.051	16.003
chr11	118960702	118960702	G	A	exonic	HMBS	.	nonsynonymous SNV	HMBS:NM_000190:exon7:c.G347A:p.R116Q,HMBS:NM_001024382:exon7:c.G296A:p.R99Q,HMBS:NM_001258208:exon7:c.G347A:p.R116Q,HMBS:NM_001258209:exon7:c.G296A:p.R99Q	.	0	D	1	D	0.999	D	0	D	1	D	4.275	H	-7.56	D	0.933	D	0.997	D	0.971	5.854	36	6.17	2.941	9.563	19.868
chr11	118960711	118960711	C	T	exonic	HMBS	.	nonsynonymous SNV	HMBS:NM_000190:exon7:c.C356T:p.P119L,HMBS:NM_001024382:exon7:c.C305T:p.P102L,HMBS:NM_001258208:exon7:c.C356T:p.P119L,HMBS:NM_001258209:exon7:c.C305T:p.P102L	.	0	D	1	D	1	D	0	D	1	D	4.08	H	-6.51	D	0.967	D	0.994	D	0.955	5.18	32	6.17	2.941	7.578	19.868
chr11	118960716	118960716	G	T	exonic	HMBS	.	nonsynonymous SNV	HMBS:NM_000190:exon7:c.G361T:p.D121Y,HMBS:NM_001024382:exon7:c.G310T:p.D104Y,HMBS:NM_001258208:exon7:c.G361T:p.D121Y,HMBS:NM_001258209:exon7:c.G310T:p.D104Y	.	0	D	1	D	1	D	0	D	1	D	4.62	H	-7.66	D	0.922	D	0.998	D	0.991	5.113	32	6.17	2.941	9.563	19.868
chr11	118960726	118960726	T	A	exonic	HMBS	.	nonsynonymous SNV	HMBS:NM_000190:exon7:c.T371A:p.V124D,HMBS:NM_001024382:exon7:c.T320A:p.V107D,HMBS:NM_001258208:exon7:c.T371A:p.V124D,HMBS:NM_001258209:exon7:c.T320A:p.V107D	.	0	D	0.996	D	0.979	D	0	D	1	D	4.11	H	-6.99	D	0.921	D	0.995	D	0.986	5.407	34	6.17	2.371	7.793	16.003
chr11	118960916	118960916	T	C	exonic	HMBS	.	nonsynonymous SNV	HMBS:NM_000190:exon8:c.T439C:p.S147P,HMBS:NM_001024382:exon8:c.T388C:p.S130P,HMBS:NM_001258208:exon8:c.T439C:p.S147P,HMBS:NM_001258209:exon8:c.T388C:p.S130P	.	0	D	1	D	0.999	D	0	D	1	D	4.555	H	-7.1	D	0.901	D	0.996	D	0.99	5.296	34	6.11	2.343	7.793	15.883
chr11	118960923	118960923	G	A	exonic	HMBS	.	nonsynonymous SNV	HMBS:NM_000190:exon8:c.G446A:p.R149Q,HMBS:NM_001024382:exon8:c.G395A:p.R132Q,HMBS:NM_001258208:exon8:c.G446A:p.R149Q,HMBS:NM_001258209:exon8:c.G395A:p.R132Q	rs118204098	0	D	1	D	1	D	0	D	1	A	4.625	H	-7.96	D	0.926	D	0.998	D	0.982	6.003	37	6.11	2.906	9.563	19.722
chr11	118960923	118960923	G	C	exonic	HMBS	.	nonsynonymous SNV	HMBS:NM_000190:exon8:c.G446C:p.R149P,HMBS:NM_001024382:exon8:c.G395C:p.R132P,HMBS:NM_001258208:exon8:c.G446C:p.R149P,HMBS:NM_001258209:exon8:c.G395C:p.R132P	.	0	D	1	D	1	D	0	D	1	D	4.625	H	-7.98	D	0.935	D	0.998	D	0.996	5.314	34	6.11	2.906	9.563	19.722
chr11	118960923	118960923	G	T	exonic	HMBS	.	nonsynonymous SNV	HMBS:NM_000190:exon8:c.G446T:p.R149L,HMBS:NM_001024382:exon8:c.G395T:p.R132L,HMBS:NM_001258208:exon8:c.G446T:p.R149L,HMBS:NM_001258209:exon8:c.G395T:p.R132L	.	0	D	1	D	1	D	0	D	1	D	4.625	H	-7.97	D	0.935	D	0.998	D	0.988	5.663	36	6.11	2.906	9.563	19.722
chr11	118962141	118962141	C	G	exonic	HMBS	.	nonsynonymous SNV	HMBS:NM_000190:exon9:c.C517G:p.R173G,HMBS:NM_001024382:exon9:c.C466G:p.R156G,HMBS:NM_001258208:exon9:c.C517G:p.R173G,HMBS:NM_001258209:exon9:c.C466G:p.R156G	.	0	D	1	D	1	D	0	D	1	D	4.625	H	-7.97	D	0.922	D	0.998	D	0.99	4.006	20.5	1.36	0.281	0.865	14.917
chr11	118962141	118962141	C	T	exonic	HMBS	.	nonsynonymous SNV	HMBS:NM_000190:exon9:c.C517T:p.R173W,HMBS:NM_001024382:exon9:c.C466T:p.R156W,HMBS:NM_001258208:exon9:c.C517T:p.R173W,HMBS:NM_001258209:exon9:c.C466T:p.R156W	.	0	D	1	D	1	D	0	D	1	D	4.625	H	-7.99	D	0.922	D	0.998	D	0.985	4.298	22.5	1.36	0.281	0.865	14.917
chr11	118962142	118962142	G	A	exonic	HMBS	.	nonsynonymous SNV	HMBS:NM_000190:exon9:c.G518A:p.R173Q,HMBS:NM_001024382:exon9:c.G467A:p.R156Q,HMBS:NM_001258208:exon9:c.G518A:p.R173Q,HMBS:NM_001258209:exon9:c.G467A:p.R156Q	rs118204096	0	D	1	D	1	D	0	D	1	A	4.275	H	-7.96	D	0.924	D	0.998	D	0.976	6.213	37	5.95	2.809	9.798	19.361
chr11	118962154	118962154	T	G	exonic	HMBS	.	nonsynonymous SNV	HMBS:NM_000190:exon9:c.T530G:p.L177R,HMBS:NM_001024382:exon9:c.T479G:p.L160R,HMBS:NM_001258208:exon9:c.T530G:p.L177R,HMBS:NM_001258209:exon9:c.T479G:p.L160R	rs118204108	0	D	1	D	1	D	0	D	1	A	4.475	H	-7.26	D	0.898	D	0.997	D	0.974	5.312	34	5.95	2.266	7.985	15.587
chr11	118962156	118962156	G	A	exonic	HMBS	.	nonsynonymous SNV	HMBS:NM_000190:exon9:c.G532A:p.D178N,HMBS:NM_001024382:exon9:c.G481A:p.D161N,HMBS:NM_001258208:exon9:c.G532A:p.D178N,HMBS:NM_001258209:exon9:c.G481A:p.D161N	.	0	D	1	D	1	D	0	D	1	D	2.57	M	-6.48	D	1.039	D	0.989	D	0.25	6.188	37	5.95	2.809	9.798	19.361
chr11	118962156	118962156	G	C	exonic	HMBS	.	nonsynonymous SNV	HMBS:NM_000190:exon9:c.G532C:p.D178H,HMBS:NM_001024382:exon9:c.G481C:p.D161H,HMBS:NM_001258208:exon9:c.G532C:p.D178H,HMBS:NM_001258209:exon9:c.G481C:p.D161H	.	0	D	1	D	1	D	0	D	1	D	2.85	M	-6.52	D	1.025	D	0.99	D	0.897	5.525	35	5.95	2.809	9.798	19.361
chr11	118962207	118962207	C	T	exonic	HMBS	.	nonsynonymous SNV	HMBS:NM_000190:exon9:c.C583T:p.R195C,HMBS:NM_001024382:exon9:c.C532T:p.R178C,HMBS:NM_001258208:exon9:c.C583T:p.R195C,HMBS:NM_001258209:exon9:c.C532T:p.R178C	rs34413634	0	D	1	D	1	D	0	D	1	D	4.62	H	-7.6	D	0.922	D	0.997	D	0.998	4.76	26.7	5.96	2.813	2.324	14.818
chr11	118962208	118962208	G	A	exonic	HMBS	.	nonsynonymous SNV	HMBS:NM_000190:exon9:c.G584A:p.R195H,HMBS:NM_001024382:exon9:c.G533A:p.R178H,HMBS:NM_001258208:exon9:c.G584A:p.R195H,HMBS:NM_001258209:exon9:c.G533A:p.R178H	.	0	D	1	D	1	D	0	D	1	D	4.62	H	-7.59	D	0.909	D	0.997	D	0.987	6.012	37	5.85	2.754	9.753	19.153
chr11	118962225	118962225	C	T	exonic	HMBS	.	nonsynonymous SNV	HMBS:NM_000190:exon9:c.C601T:p.R201W,HMBS:NM_001024382:exon9:c.C550T:p.R184W,HMBS:NM_001258208:exon9:c.C601T:p.R201W,HMBS:NM_001258209:exon9:c.C550T:p.R184W	rs118204109	0	D	1	D	1	D	0	D	1	A	3.385	M	-6.59	D	1.085	D	0.989	D	0.965	4.141	21.4	1.46	0.006	1.942	10.619
chr11	118962228	118962228	G	T	exonic	HMBS	.	nonsynonymous SNV	HMBS:NM_000190:exon9:c.G604T:p.V202L,HMBS:NM_001024382:exon9:c.G553T:p.V185L,HMBS:NM_001258208:exon9:c.G604T:p.V202L,HMBS:NM_001258209:exon9:c.G553T:p.V185L	.	0	D	1	D	0.997	D	0.001	N	1	D	1.265	L	-6.4	D	1.047	D	0.97	D	0.683	2.917	15.72	1.42	0.309	2.025	4.375
chr11	118962847	118962847	G	A	exonic	HMBS	.	nonsynonymous SNV	HMBS:NM_000190:exon10:c.G625A:p.E209K,HMBS:NM_001024382:exon10:c.G574A:p.E192K,HMBS:NM_001258208:exon10:c.G625A:p.E209K,HMBS:NM_001258209:exon10:c.G574A:p.E192K	.	0	D	0.739	P	0.489	P	0	D	1	D	1.75	L	-6.47	D	1.107	D	0.973	D	0.924	5.405	34	5.3	2.751	8.657	18.122
chr11	118962856	118962856	A	G	exonic	HMBS	.	nonsynonymous SNV	HMBS:NM_000190:exon10:c.A634G:p.M212V,HMBS:NM_001024382:exon10:c.A583G:p.M195V,HMBS:NM_001258208:exon10:c.A634G:p.M212V,HMBS:NM_001258209:exon10:c.A583G:p.M195V	.	0	D	0.051	B	0.078	B	0	D	1	D	0.215	N	-6.28	D	0.817	D	0.908	D	0.831	2.578	14.58	1.63	1.011	3.518	7.711
chr11	118962857	118962857	T	G	exonic	HMBS	.	nonsynonymous SNV	HMBS:NM_000190:exon10:c.T635G:p.M212R,HMBS:NM_001024382:exon10:c.T584G:p.M195R,HMBS:NM_001258208:exon10:c.T635G:p.M212R,HMBS:NM_001258209:exon10:c.T584G:p.M195R	.	0	D	0.49	P	0.293	B	0	D	1	D	2.02	M	-6.41	D	1.111	D	0.97	D	0.946	3.69	18.75	5.3	2.22	7.045	14.578
chr11	118962865	118962865	G	A	exonic	HMBS	.	nonsynonymous SNV	HMBS:NM_000190:exon10:c.G643A:p.V215M,HMBS:NM_001024382:exon10:c.G592A:p.V198M,HMBS:NM_001258208:exon10:c.G643A:p.V215M,HMBS:NM_001258209:exon10:c.G592A:p.V198M	.	0	D	0.994	D	0.979	D	0	D	1	D	2.6	M	-6.6	D	1.022	D	0.988	D	0.955	5.17	32	5.3	2.751	8.657	18.122
chr11	118962869	118962869	G	A	exonic	HMBS	.	nonsynonymous SNV	HMBS:NM_000190:exon10:c.G647A:p.G216D,HMBS:NM_001024382:exon10:c.G596A:p.G199D,HMBS:NM_001258208:exon10:c.G647A:p.G216D,HMBS:NM_001258209:exon10:c.G596A:p.G199D	rs118204116	0	D	0.995	D	0.983	D	0	D	1	A	4.395	H	-6.92	D	0.9	D	0.995	D	0.977	4.753	26.6	4.38	1.444	8.657	15.184
chr11	118963118	118963118	C	A	exonic	HMBS	.	nonsynonymous SNV	HMBS:NM_000190:exon11:c.C656A:p.A219D,HMBS:NM_001024382:exon11:c.C605A:p.A202D	.	0	D	0.998	D	0.973	D	0	D	1	D	4.065	H	-6.8	D	0.946	D	0.994	D	0.991	5.412	34	5.24	2.71	7.616	17.98
chr11	118963124	118963124	G	A	exonic	HMBS	.	nonsynonymous SNV	HMBS:NM_000190:exon11:c.G662A:p.G221D,HMBS:NM_001024382:exon11:c.G611A:p.G204D	.	0	D	0.629	P	0.243	B	0	D	1	D	3.735	H	-6.67	D	1.019	D	0.985	D	0.925	3.478	17.8	2.24	0.311	3.511	17.335
chr11	118963126	118963126	G	A	exonic	HMBS	.	nonsynonymous SNV	HMBS:NM_000190:exon11:c.G664A:p.V222M,HMBS:NM_001024382:exon11:c.G613A:p.V205M	.	0	D	0.982	D	0.78	P	0	D	1	D	2.785	M	-6.87	D	1.055	D	0.985	D	0.929	4.571	24.8	4.22	1.265	4.014	9.192
chr11	118963129	118963129	G	A	exonic	HMBS	.	nonsynonymous SNV	HMBS:NM_000190:exon11:c.G667A:p.E223K,HMBS:NM_001024382:exon11:c.G616A:p.E206K	rs118204110	0	D	0.984	D	0.844	P	0	D	1	A	4.42	H	-6.78	D	0.942	D	0.994	D	0.993	6.129	37	5.24	2.71	9.61	17.98
chr11	118963135	118963135	C	G	exonic	HMBS	.	nonsynonymous SNV	HMBS:NM_000190:exon11:c.C673G:p.R225G,HMBS:NM_001024382:exon11:c.C622G:p.R208G	.	0	D	0.988	D	0.795	P	0	D	1	D	3.47	M	-6.89	D	0.986	D	0.99	D	0.987	4.545	24.6	4.32	1.425	3.635	14.541
chr11	118963136	118963136	G	A	exonic	HMBS	.	nonsynonymous SNV	HMBS:NM_000190:exon11:c.G674A:p.R225Q,HMBS:NM_001024382:exon11:c.G623A:p.R208Q	rs142459647	0	D	0.997	D	0.857	P	0	D	1	D	3.815	H	-6.84	D	0.977	D	0.992	D	0.98	6.374	37	5.24	2.71	9.61	17.98
chr11	118963163	118963163	T	C	exonic	HMBS	.	nonsynonymous SNV	HMBS:NM_000190:exon11:c.T701C:p.L234P,HMBS:NM_001024382:exon11:c.T650C:p.L217P	.	0	D	0.998	D	0.958	D	0	D	1	D	3.3	M	-6.76	D	0.968	D	0.991	D	0.944	4.853	27.7	5.24	2.188	7.832	14.462
chr11	118963175	118963175	T	G	exonic	HMBS	.	nonsynonymous SNV	HMBS:NM_000190:exon11:c.T713G:p.L238R,HMBS:NM_001024382:exon11:c.T662G:p.L221R	.	0	D	0.999	D	0.971	D	0	D	1	D	4.24	H	-7.33	D	0.902	D	0.997	D	1	4.843	27.6	5.24	2.188	7.832	14.462
chr11	118963175	118963175	T	C	exonic	HMBS	.	nonsynonymous SNV	HMBS:NM_000190:exon11:c.T713C:p.L238P,HMBS:NM_001024382:exon11:c.T662C:p.L221P	.	0	D	1	D	0.989	D	0	D	1	D	4.24	H	-7.34	D	0.9	D	0.997	D	0.998	4.755	26.6	5.24	2.188	7.832	14.462
chr11	118963201	118963201	T	C	exonic	HMBS	.	nonsynonymous SNV	HMBS:NM_000190:exon11:c.T739C:p.C247R,HMBS:NM_001024382:exon11:c.T688C:p.C230R	rs118204111	0	D	0.998	D	0.971	D	0	D	1	A	3.395	M	-4.89	D	1.09	D	0.97	D	0.995	4.88	28	5.24	2.188	7.832	14.462
chr11	118963202	118963202	G	T	exonic	HMBS	.	nonsynonymous SNV	HMBS:NM_000190:exon11:c.G740T:p.C247F,HMBS:NM_001024382:exon11:c.G689T:p.C230F	.	0	D	0.992	D	0.893	P	0	D	1	D	3.395	M	-4.88	D	1.093	D	0.97	D	0.995	5.071	31	5.24	2.71	9.61	17.98
chr11	118963210	118963210	G	A	exonic	HMBS	.	nonsynonymous SNV	HMBS:NM_000190:exon11:c.G748A:p.E250K,HMBS:NM_001024382:exon11:c.G697A:p.E233K	rs118204112	0	D	0.992	D	0.914	D	0	D	1	A	4.175	H	-8.18	D	0.915	D	0.998	D	0.993	6.122	37	5.24	2.71	9.61	17.98
chr11	118963210	118963210	G	C	exonic	HMBS	.	nonsynonymous SNV	HMBS:NM_000190:exon11:c.G748C:p.E250Q,HMBS:NM_001024382:exon11:c.G697C:p.E233Q	.	0	D	0.917	P	0.684	P	0	D	1	D	3.485	M	-8.18	D	0.901	D	0.996	D	0.989	5.759	36	5.24	2.71	9.61	17.98
chr11	118963211	118963211	A	C	exonic	HMBS	.	nonsynonymous SNV	HMBS:NM_000190:exon11:c.A749C:p.E250A,HMBS:NM_001024382:exon11:c.A698C:p.E233A	.	0	D	0.992	D	0.844	P	0	D	1	D	4.175	H	-8.18	D	0.902	D	0.997	D	0.986	5.541	35	5.24	2.188	9.096	14.462
chr11	118963211	118963211	A	T	exonic	HMBS	.	nonsynonymous SNV	HMBS:NM_000190:exon11:c.A749T:p.E250V,HMBS:NM_001024382:exon11:c.A698T:p.E233V	.	0	D	0.998	D	0.946	D	0	D	1	D	4.175	H	-8.19	D	0.899	D	0.998	D	0.993	5.327	34	5.24	2.188	9.096	14.462
chr11	118963212	118963212	A	T	exonic	HMBS	.	nonsynonymous SNV	HMBS:NM_000190:exon11:c.A750T:p.E250D,HMBS:NM_001024382:exon11:c.A699T:p.E233D	.	0	D	0.996	D	0.935	D	0	D	1	D	4.175	H	-8.15	D	0.983	D	0.997	D	0.985	4.769	26.8	0.234	0.118	1.248	10.505
chr11	118963216	118963216	G	A	exonic	HMBS	.	nonsynonymous SNV	HMBS:NM_000190:exon11:c.G754A:p.A252T,HMBS:NM_001024382:exon11:c.G703A:p.A235T	rs118204113	0	D	0.4	B	0.403	B	0	D	1	A	2.195	M	-4.97	D	1.175	D	0.928	D	0.931	5.033	29.8	4.32	1.412	6.511	14.405
chr11	118963216	118963216	G	C	exonic	HMBS	.	nonsynonymous SNV	HMBS:NM_000190:exon11:c.G754C:p.A252P,HMBS:NM_001024382:exon11:c.G703C:p.A235P	.	0	D	0.904	P	0.751	P	0	D	1	D	3.845	H	-5.13	D	1.074	D	0.973	D	0.946	5.303	34	4.32	1.412	6.511	14.405
chr11	118963217	118963217	C	T	exonic	HMBS	.	nonsynonymous SNV	HMBS:NM_000190:exon11:c.C755T:p.A252V,HMBS:NM_001024382:exon11:c.C704T:p.A235V	rs118204114	0	D	0.107	B	0.097	B	0	D	1	A	2.21	M	-5.12	D	0.974	D	0.932	D	0.964	4.798	27.1	5.24	2.71	7.616	17.98
chr11	118963475	118963475	G	A	exonic	HMBS	.	nonsynonymous SNV	HMBS:NM_001258208:exon11:c.G659A:p.G220D,HMBS:NM_001258209:exon11:c.G608A:p.G203D,HMBS:NM_000190:exon12:c.G779A:p.G260D,HMBS:NM_001024382:exon12:c.G728A:p.G243D	.	0	D	1	D	1	D	0	D	1	D	3.175	M	-6.17	D	1.015	D	0.989	D	0.988	5.151	32	5.23	2.706	7.177	17.965
chr11	118963478	118963478	G	A	exonic	HMBS	.	nonsynonymous SNV	HMBS:NM_001258208:exon11:c.G662A:p.C221Y,HMBS:NM_001258209:exon11:c.G611A:p.C204Y,HMBS:NM_000190:exon12:c.G782A:p.C261Y,HMBS:NM_001024382:exon12:c.G731A:p.C244Y	.	0	D	1	D	1	D	0	D	1	D	4.29	H	-10.01	D	1.076	D	0.999	D	0.999	4.709	26.1	5.23	2.706	7.225	17.965
chr11	118963502	118963502	C	G	exonic	HMBS	.	nonsynonymous SNV	HMBS:NM_001258208:exon11:c.C686G:p.T229R,HMBS:NM_001258209:exon11:c.C635G:p.T212R,HMBS:NM_000190:exon12:c.C806G:p.T269R,HMBS:NM_001024382:exon12:c.C755G:p.T252R	.	0	D	0.993	D	0.954	D	0	D	1	D	3.35	M	-4.88	D	1.091	D	0.971	D	0.954	3.906	19.86	5.23	2.706	2.755	17.965
chr11	118963502	118963502	C	T	exonic	HMBS	.	nonsynonymous SNV	HMBS:NM_001258208:exon11:c.C686T:p.T229I,HMBS:NM_001258209:exon11:c.C635T:p.T212I,HMBS:NM_000190:exon12:c.C806T:p.T269I,HMBS:NM_001024382:exon12:c.C755T:p.T252I	.	0	D	0.997	D	0.95	D	0	D	1	D	3.005	M	-4.89	D	1.099	D	0.967	D	0.933	3.994	20.5	5.23	2.706	2.755	17.965
chr11	118963652	118963652	T	C	exonic	HMBS	.	nonsynonymous SNV	HMBS:NM_001258208:exon12:c.T713C:p.L238P,HMBS:NM_001258209:exon12:c.T662C:p.L221P,HMBS:NM_000190:exon13:c.T833C:p.L278P,HMBS:NM_001024382:exon13:c.T782C:p.L261P	.	0	D	1	D	0.992	D	0	D	1	D	4.105	H	-5.84	D	1.004	D	0.989	D	0.98	4.216	21.9	5.06	2.102	7.11	12.319
chr11	118963657	118963657	G	A	exonic	HMBS	.	nonsynonymous SNV	HMBS:NM_001258208:exon12:c.G718A:p.G240R,HMBS:NM_001258209:exon12:c.G667A:p.G223R,HMBS:NM_000190:exon13:c.G838A:p.G280R,HMBS:NM_001024382:exon13:c.G787A:p.G263R	.	0	D	1	D	1	D	0	D	1	D	4.015	H	-5.4	D	1.03	D	0.984	D	0.998	4.923	28.5	5.06	2.6	8.736	15.301
chr11	118963658	118963658	G	A	exonic	HMBS	.	nonsynonymous SNV	HMBS:NM_001258208:exon12:c.G719A:p.G240E,HMBS:NM_001258209:exon12:c.G668A:p.G223E,HMBS:NM_000190:exon13:c.G839A:p.G280E,HMBS:NM_001024382:exon13:c.G788A:p.G263E	.	0	D	1	D	1	D	0	D	1	D	4.015	H	-5.4	D	1.03	D	0.984	D	0.99	4.848	27.6	5.06	2.6	8.736	15.301
chr11	118963910	118963910	G	A	exonic	HMBS	.	nonsynonymous SNV	HMBS:NM_001258208:exon13:c.G883A:p.G295S,HMBS:NM_001258209:exon13:c.G832A:p.G278S,HMBS:NM_000190:exon14:c.G1003A:p.G335S,HMBS:NM_001024382:exon14:c.G952A:p.G318S	.	0	D	1	D	1	D	0	D	1	D	2.565	M	-6.29	D	1.043	D	0.984	D	0.88	4.258	22.2	4.16	1.344	8.961	14.736
chr11	118963911	118963911	G	A	exonic	HMBS	.	nonsynonymous SNV	HMBS:NM_001258208:exon13:c.G884A:p.G295D,HMBS:NM_001258209:exon13:c.G833A:p.G278D,HMBS:NM_000190:exon14:c.G1004A:p.G335D,HMBS:NM_001024382:exon14:c.G953A:p.G318D	.	0	D	1	D	1	D	0	D	1	D	2.565	M	-6.34	D	1.042	D	0.985	D	0.929	4.404	23.3	5.08	2.63	8.961	17.658
chr11	118963920	118963920	T	G	exonic	HMBS	.	nonsynonymous SNV	HMBS:NM_001258208:exon13:c.T893G:p.L298R,HMBS:NM_001258209:exon13:c.T842G:p.L281R,HMBS:NM_000190:exon14:c.T1013G:p.L338R,HMBS:NM_001024382:exon14:c.T962G:p.L321R	.	0	D	1	D	0.997	D	0	D	1	D	2.505	M	-5.47	D	1.092	D	0.972	D	0.976	3.564	18.17	5.08	2.126	7.283	14.203
chr11	118963920	118963920	T	C	exonic	HMBS	.	nonsynonymous SNV	HMBS:NM_001258208:exon13:c.T893C:p.L298P,HMBS:NM_001258209:exon13:c.T842C:p.L281P,HMBS:NM_000190:exon14:c.T1013C:p.L338P,HMBS:NM_001024382:exon14:c.T962C:p.L321P	.	0	D	1	D	0.997	D	0	D	1	D	2.505	M	-5.48	D	1.092	D	0.972	D	0.972	3.441	17.65	5.08	2.126	7.283	14.203
chr11	118963935	118963935	T	C	exonic	HMBS	.	nonsynonymous SNV	HMBS:NM_001258208:exon13:c.T908C:p.L303P,HMBS:NM_001258209:exon13:c.T857C:p.L286P,HMBS:NM_000190:exon14:c.T1028C:p.L343P,HMBS:NM_001024382:exon14:c.T977C:p.L326P	.	0	D	1	D	0.994	D	0	D	1	D	2.39	M	-5.41	D	1.095	D	0.971	D	0.967	3.539	18.06	5.08	2.126	7.283	14.203
chr11	118960720	118960720	C	G	exonic	HMBS	.	nonsynonymous SNV	HMBS:NM_000190:exon7:c.C365G:p.A122G,HMBS:NM_001024382:exon7:c.C314G:p.A105G,HMBS:NM_001258208:exon7:c.C365G:p.A122G,HMBS:NM_001258209:exon7:c.C314G:p.A105G	.	0.01	D	1	D	0.999	D	0	D	1	D	3.43	M	-6.74	D	0.993	D	0.993	D	0.889	5.764	36	6.17	2.941	7.578	19.868
chr11	118962193	118962193	C	T	exonic	HMBS	.	nonsynonymous SNV	HMBS:NM_000190:exon9:c.C569T:p.T190I,HMBS:NM_001024382:exon9:c.C518T:p.T173I,HMBS:NM_001258208:exon9:c.C569T:p.T190I,HMBS:NM_001258209:exon9:c.C518T:p.T173I	.	0.01	D	0.023	B	0.076	B	0.006	N	1	N	0.735	N	-6.38	D	0.948	D	0.932	D	0.749	2.816	15.38	1.7	0.023	2.117	4.031
chr11	118962866	118962866	T	A	exonic	HMBS	.	nonsynonymous SNV	HMBS:NM_000190:exon10:c.T644A:p.V215E,HMBS:NM_001024382:exon10:c.T593A:p.V198E,HMBS:NM_001258208:exon10:c.T644A:p.V215E,HMBS:NM_001258209:exon10:c.T593A:p.V198E	.	0.01	D	0.998	D	0.979	D	0	D	1	D	4.12	H	-6.63	D	0.938	D	0.994	D	0.986	5.097	31	5.3	2.22	7.045	14.578
chr11	118963982	118963982	G	A	exonic	HMBS	.	nonsynonymous SNV	HMBS:NM_001258208:exon13:c.G955A:p.D319N,HMBS:NM_001258209:exon13:c.G904A:p.D302N,HMBS:NM_000190:exon14:c.G1075A:p.D359N,HMBS:NM_001024382:exon14:c.G1024A:p.D342N	rs144949995	0.01	D	0.988	D	0.603	P	0	D	1	D	2.25	M	-6.69	D	1.046	D	0.985	D	0.124	5.158	32	4.99	2.582	8.961	17.442
chr11	118959794	118959794	G	T	exonic	HMBS	.	nonsynonymous SNV	HMBS:NM_000190:exon4:c.G163T:p.A55S,HMBS:NM_001024382:exon4:c.G112T:p.A38S,HMBS:NM_001258208:exon4:c.G163T:p.A55S,HMBS:NM_001258209:exon4:c.G112T:p.A38S	rs118204106	0.02	D	0.923	P	0.575	P	0	D	1	A	1.245	L	-6.38	D	1.097	D	0.969	D	0.874	4.272	22.3	6.17	2.941	8.814	18.035
chr11	118959973	118959973	A	T	exonic	HMBS	.	nonsynonymous SNV	HMBS:NM_000190:exon5:c.A257T:p.E86V,HMBS:NM_001024382:exon5:c.A206T:p.E69V,HMBS:NM_001258208:exon5:c.A257T:p.E86V,HMBS:NM_001258209:exon5:c.A206T:p.E69V	rs150763621	0.02	D	0.999	D	0.952	D	0	D	1	D	1.165	L	-6.28	D	1.097	D	0.974	D	0.941	4.823	27.3	5.96	2.285	8.69	15.63
chr11	118963223	118963223	T	C	exonic	HMBS	.	nonsynonymous SNV	HMBS:NM_000190:exon11:c.T761C:p.L254P,HMBS:NM_001024382:exon11:c.T710C:p.L237P	.	0.02	D	0.994	D	0.95	D	0	D	1	D	3.85	H	-5.35	D	1.046	D	0.982	D	0.973	4.884	28	5.24	2.188	7.832	14.462
chr11	118963228	118963228	C	A	exonic	HMBS	.	nonsynonymous SNV	HMBS:NM_000190:exon11:c.C766A:p.H256N,HMBS:NM_001024382:exon11:c.C715A:p.H239N	rs118204115	0.02	D	0.546	P	0.288	B	0	D	1	A	1.87	L	-4.69	D	1.087	D	0.881	D	0.501	3.388	17.43	5.24	2.71	2.843	12.998
chr11	118963516	118963516	G	A	exonic	HMBS	.	nonsynonymous SNV	HMBS:NM_001258208:exon11:c.G700A:p.G234R,HMBS:NM_001258209:exon11:c.G649A:p.G217R,HMBS:NM_000190:exon12:c.G820A:p.G274R,HMBS:NM_001024382:exon12:c.G769A:p.G257R	.	0.02	D	0.985	D	0.809	P	0	D	0.997	D	2.255	M	-5.27	D	1.06	D	0.953	D	0.879	3.784	19.21	5.23	2.706	4.248	12.985
chr11	118963495	118963495	G	A	exonic	HMBS	.	nonsynonymous SNV	HMBS:NM_001258208:exon11:c.G679A:p.V227M,HMBS:NM_001258209:exon11:c.G628A:p.V210M,HMBS:NM_000190:exon12:c.G799A:p.V267M,HMBS:NM_001024382:exon12:c.G748A:p.V250M	.	0.04	D	1	D	1	D	0	D	1	D	3.67	H	-5.06	D	1.065	D	0.98	D	0.922	4.594	25	5.23	2.706	8.916	17.965
chr11	118963673	118963673	T	G	exonic	HMBS	.	nonsynonymous SNV	HMBS:NM_001258208:exon12:c.T734G:p.L245R,HMBS:NM_001258209:exon12:c.T683G:p.L228R,HMBS:NM_000190:exon13:c.T854G:p.L285R,HMBS:NM_001024382:exon13:c.T803G:p.L268R	.	0.04	D	1	D	1	D	0	D	1	D	2.95	M	-5.3	D	1.096	D	0.972	D	0.899	4.084	21	4.12	1.009	7.183	8.664
chr11	118962234	118962234	C	A	exonic	HMBS	.	nonsynonymous SNV	HMBS:NM_000190:exon9:c.C610A:p.Q204K,HMBS:NM_001024382:exon9:c.C559A:p.Q187K,HMBS:NM_001258208:exon9:c.C610A:p.Q204K,HMBS:NM_001258209:exon9:c.C559A:p.Q187K	.	0.05	D	0.999	D	0.996	D	0	D	1	D	2.5	M	-6.18	D	0.964	D	0.993	D	0.697	4.869	27.9	5.45	2.528	4.774	18.261
chr11	118963150	118963150	G	T	exonic	HMBS	.	nonsynonymous SNV	HMBS:NM_000190:exon11:c.G688T:p.D230Y,HMBS:NM_001024382:exon11:c.G637T:p.D213Y	.	0.07	T	0.004	B	0.01	B	0	D	1	D	2.135	M	-6.45	D	1.103	D	0.964	D	0.788	2.804	15.34	3.35	0.76	5.416	11.568
chr11	118959807	118959807	C	T	exonic	HMBS	.	nonsynonymous SNV	HMBS:NM_000190:exon4:c.C176T:p.T59I,HMBS:NM_001024382:exon4:c.C125T:p.T42I,HMBS:NM_001258208:exon4:c.C176T:p.T59I,HMBS:NM_001258209:exon4:c.C125T:p.T42I	.	0.11	T	0.119	B	0.095	B	0	D	1	D	1.5	L	-6.45	D	0.996	D	0.964	D	0.709	3.097	16.34	6.17	2.941	1.955	18.035
chr11	118963228	118963228	C	T	exonic	HMBS	.	nonsynonymous SNV	HMBS:NM_000190:exon11:c.C766T:p.H256Y,HMBS:NM_001024382:exon11:c.C715T:p.H239Y	.	0.12	T	0.947	P	0.558	P	0	D	1	D	0.865	L	-4.7	D	0.799	D	0.857	D	0.817	4.288	22.4	5.24	2.71	2.843	12.998
chr11	118963193	118963193	T	C	exonic	HMBS	.	nonsynonymous SNV	HMBS:NM_000190:exon11:c.T731C:p.L244P,HMBS:NM_001024382:exon11:c.T680C:p.L227P	.	0.13	T	0.002	B	0.016	B	0	D	1	D	1.1	L	-5.24	D	0.773	D	0.888	D	0.945	2.905	15.68	5.24	2.188	6.061	14.462
chr11	118963196	118963196	T	G	exonic	HMBS	.	nonsynonymous SNV	HMBS:NM_000190:exon11:c.T734G:p.L245R,HMBS:NM_001024382:exon11:c.T683G:p.L228R	rs118204099	0.15	T	0.998	D	0.973	D	0	D	1	A	1.87	L	-5.03	D	1.079	D	0.955	D	0.985	4.44	23.6	5.24	2.188	7.832	14.462
chr11	118963869	118963869	G	A	exonic	HMBS	.	nonsynonymous SNV	HMBS:NM_001258208:exon13:c.G842A:p.R281H,HMBS:NM_001258209:exon13:c.G791A:p.R264H,HMBS:NM_000190:exon14:c.G962A:p.R321H,HMBS:NM_001024382:exon14:c.G911A:p.R304H	rs150428209	0.19	T	0.01	B	0.007	B	0.865	N	1	N	0.895	L	-6.68	D	1.384	D	0.954	D	0.717	1.142	9.653	-0.632	-0.013	-0.612	4.089
chr11	118963505	118963505	C	G	exonic	HMBS	.	nonsynonymous SNV	HMBS:NM_001258208:exon11:c.C689G:p.A230G,HMBS:NM_001258209:exon11:c.C638G:p.A213G,HMBS:NM_000190:exon12:c.C809G:p.A270G,HMBS:NM_001024382:exon12:c.C758G:p.A253G	.	0.33	T	0.125	B	0.109	B	0.601	N	1	N	1.005	L	-4.74	D	0.221	D	0.817	D	0.682	1.4	10.61	0.851	0.25	-0.183	4.052
chr11	118963183	118963183	C	T	exonic	HMBS	.	nonsynonymous SNV	HMBS:NM_000190:exon11:c.C721T:p.P241S,HMBS:NM_001024382:exon11:c.C670T:p.P224S	.	0.4	T	0.006	B	0.004	B	0	D	1	D	1.18	L	-5.15	D	0.703	D	0.876	D	0.786	1.514	11.01	5.24	2.71	3.25	14.288
chr11	118963168	118963168	G	A	exonic	HMBS	.	nonsynonymous SNV	HMBS:NM_000190:exon11:c.G706A:p.G236S,HMBS:NM_001024382:exon11:c.G655A:p.G219S	.	0.42	T	0	B	0.003	B	0.048	N	1	N	-1.855	N	-6.34	D	0.649	D	0.749	D	0.675	1.669	11.54	-1.41	0.066	2.145	1.173
chr11	118963505	118963505	C	A	exonic	HMBS	.	nonsynonymous SNV	HMBS:NM_001258208:exon11:c.C689A:p.A230D,HMBS:NM_001258209:exon11:c.C638A:p.A213D,HMBS:NM_000190:exon12:c.C809A:p.A270D,HMBS:NM_001024382:exon12:c.C758A:p.A253D	.	0.54	T	0.067	B	0.079	B	0.601	N	1	N	-0.09	N	-4.68	D	0.152	D	0.732	D	0.699	0.844	8.409	0.851	0.25	-0.183	4.052
chr11	118963193	118963193	T	G	exonic	HMBS	.	nonsynonymous SNV	HMBS:NM_000190:exon11:c.T731G:p.L244R,HMBS:NM_001024382:exon11:c.T680G:p.L227R	.	0.57	T	0.808	P	0.664	P	0	D	1	D	1.1	L	-5.13	D	0.987	D	0.915	D	0.853	3.104	16.37	5.24	2.188	6.061	14.462
chr11	118955870	118955870	C	A	intronic	HMBS	.	.	.	.	.	.	.	.	.	.	.	.	.	.	.	.	.	.	.	.	.	.	.	.	.	.	.	.	.
chr11	118955870	118955870	C	G	intronic	HMBS	.	.	.	.	.	.	.	.	.	.	.	.	.	.	.	.	.	.	.	.	.	.	.	.	.	.	.	.	.
chr11	118955870	118955870	C	T	intronic	HMBS	.	.	.	.	.	.	.	.	.	.	.	.	.	.	.	.	.	.	.	.	.	.	.	.	.	.	.	.	.
chr11	118955871	118955871	A	G	intronic	HMBS	.	.	.	.	.	.	.	.	.	.	.	.	.	.	.	.	.	.	.	.	.	.	.	.	.	.	.	.	.
chr11	118955871	118955871	A	C	intronic	HMBS	.	.	.	.	.	.	.	.	.	.	.	.	.	.	.	.	.	.	.	.	.	.	.	.	.	.	.	.	.
chr11	118955871	118955871	A	T	intronic	HMBS	.	.	.	.	.	.	.	.	.	.	.	.	.	.	.	.	.	.	.	.	.	.	.	.	.	.	.	.	.
chr11	118955872	118955872	G	A	intronic	HMBS	.	.	.	.	.	.	.	.	.	.	.	.	.	.	.	.	.	.	.	.	.	.	.	.	.	.	.	.	.
chr11	118955872	118955872	G	C	intronic	HMBS	.	.	.	.	.	.	.	.	.	.	.	.	.	.	.	.	.	.	.	.	.	.	.	.	.	.	.	.	.
chr11	118955872	118955872	G	T	intronic	HMBS	.	.	.	.	.	.	.	.	.	.	.	.	.	.	.	.	.	.	.	.	.	.	.	.	.	.	.	.	.
chr11	118955873	118955873	A	G	intronic	HMBS	.	.	.	.	.	.	.	.	.	.	.	.	.	.	.	.	.	.	.	.	.	.	.	.	.	.	.	.	.
chr11	118955873	118955873	A	C	intronic	HMBS	.	.	.	.	.	.	.	.	.	.	.	.	.	.	.	.	.	.	.	.	.	.	.	.	.	.	.	.	.
chr11	118955873	118955873	A	T	intronic	HMBS	.	.	.	.	.	.	.	.	.	.	.	.	.	.	.	.	.	.	.	.	.	.	.	.	.	.	.	.	.
chr11	118955874	118955874	A	G	intronic	HMBS	.	.	.	.	.	.	.	.	.	.	.	.	.	.	.	.	.	.	.	.	.	.	.	.	.	.	.	.	.
chr11	118955874	118955874	A	C	intronic	HMBS	.	.	.	.	.	.	.	.	.	.	.	.	.	.	.	.	.	.	.	.	.	.	.	.	.	.	.	.	.
chr11	118955874	118955874	A	T	intronic	HMBS	.	.	.	.	.	.	.	.	.	.	.	.	.	.	.	.	.	.	.	.	.	.	.	.	.	.	.	.	.
chr11	118955875	118955875	C	A	intronic	HMBS	.	.	.	.	.	.	.	.	.	.	.	.	.	.	.	.	.	.	.	.	.	.	.	.	.	.	.	.	.
chr11	118955875	118955875	C	G	intronic	HMBS	.	.	.	.	.	.	.	.	.	.	.	.	.	.	.	.	.	.	.	.	.	.	.	.	.	.	.	.	.
chr11	118955875	118955875	C	T	intronic	HMBS	.	.	.	.	.	.	.	.	.	.	.	.	.	.	.	.	.	.	.	.	.	.	.	.	.	.	.	.	.
chr11	118955876	118955876	G	A	intronic	HMBS	.	.	.	.	.	.	.	.	.	.	.	.	.	.	.	.	.	.	.	.	.	.	.	.	.	.	.	.	.
chr11	118955876	118955876	G	C	intronic	HMBS	.	.	.	.	.	.	.	.	.	.	.	.	.	.	.	.	.	.	.	.	.	.	.	.	.	.	.	.	.
chr11	118955876	118955876	G	T	intronic	HMBS	.	.	.	.	.	.	.	.	.	.	.	.	.	.	.	.	.	.	.	.	.	.	.	.	.	.	.	.	.
chr11	118955877	118955877	G	A	intronic	HMBS	.	.	.	.	.	.	.	.	.	.	.	.	.	.	.	.	.	.	.	.	.	.	.	.	.	.	.	.	.
chr11	118955877	118955877	G	C	intronic	HMBS	.	.	.	.	.	.	.	.	.	.	.	.	.	.	.	.	.	.	.	.	.	.	.	.	.	.	.	.	.
chr11	118955877	118955877	G	T	intronic	HMBS	.	.	.	.	.	.	.	.	.	.	.	.	.	.	.	.	.	.	.	.	.	.	.	.	.	.	.	.	.
chr11	118955878	118955878	C	A	intronic	HMBS	.	.	.	.	.	.	.	.	.	.	.	.	.	.	.	.	.	.	.	.	.	.	.	.	.	.	.	.	.
chr11	118955878	118955878	C	G	intronic	HMBS	.	.	.	.	.	.	.	.	.	.	.	.	.	.	.	.	.	.	.	.	.	.	.	.	.	.	.	.	.
chr11	118955878	118955878	C	T	intronic	HMBS	.	.	.	.	.	.	.	.	.	.	.	.	.	.	.	.	.	.	.	.	.	.	.	.	.	.	.	.	.
chr11	118955879	118955879	T	G	intronic	HMBS	.	.	.	.	.	.	.	.	.	.	.	.	.	.	.	.	.	.	.	.	.	.	.	.	.	.	.	.	.
chr11	118955879	118955879	T	C	intronic	HMBS	.	.	.	.	.	.	.	.	.	.	.	.	.	.	.	.	.	.	.	.	.	.	.	.	.	.	.	.	.
chr11	118955879	118955879	T	A	intronic	HMBS	.	.	.	.	.	.	.	.	.	.	.	.	.	.	.	.	.	.	.	.	.	.	.	.	.	.	.	.	.
chr11	118955880	118955880	A	G	intronic	HMBS	.	.	.	.	.	.	.	.	.	.	.	.	.	.	.	.	.	.	.	.	.	.	.	.	.	.	.	.	.
chr11	118955880	118955880	A	C	intronic	HMBS	.	.	.	.	.	.	.	.	.	.	.	.	.	.	.	.	.	.	.	.	.	.	.	.	.	.	.	.	.
chr11	118955880	118955880	A	T	intronic	HMBS	.	.	.	.	.	.	.	.	.	.	.	.	.	.	.	.	.	.	.	.	.	.	.	.	.	.	.	.	.
chr11	118955881	118955881	T	G	intronic	HMBS	.	.	.	.	.	.	.	.	.	.	.	.	.	.	.	.	.	.	.	.	.	.	.	.	.	.	.	.	.
chr11	118955881	118955881	T	C	intronic	HMBS	.	.	.	.	.	.	.	.	.	.	.	.	.	.	.	.	.	.	.	.	.	.	.	.	.	.	.	.	.
chr11	118955881	118955881	T	A	intronic	HMBS	.	.	.	.	.	.	.	.	.	.	.	.	.	.	.	.	.	.	.	.	.	.	.	.	.	.	.	.	.
chr11	118955882	118955882	C	A	intronic	HMBS	.	.	.	.	.	.	.	.	.	.	.	.	.	.	.	.	.	.	.	.	.	.	.	.	.	.	.	.	.
chr11	118955882	118955882	C	G	intronic	HMBS	.	.	.	.	.	.	.	.	.	.	.	.	.	.	.	.	.	.	.	.	.	.	.	.	.	.	.	.	.
chr11	118955882	118955882	C	T	intronic	HMBS	.	.	.	.	.	.	.	.	.	.	.	.	.	.	.	.	.	.	.	.	.	.	.	.	.	.	.	.	.
chr11	118955883	118955883	T	G	intronic	HMBS	.	.	.	.	.	.	.	.	.	.	.	.	.	.	.	.	.	.	.	.	.	.	.	.	.	.	.	.	.
chr11	118955883	118955883	T	C	intronic	HMBS	.	.	.	.	.	.	.	.	.	.	.	.	.	.	.	.	.	.	.	.	.	.	.	.	.	.	.	.	.
chr11	118955883	118955883	T	A	intronic	HMBS	.	.	.	.	.	.	.	.	.	.	.	.	.	.	.	.	.	.	.	.	.	.	.	.	.	.	.	.	.
chr11	118955884	118955884	T	G	intronic	HMBS	.	.	.	.	.	.	.	.	.	.	.	.	.	.	.	.	.	.	.	.	.	.	.	.	.	.	.	.	.
chr11	118955884	118955884	T	C	intronic	HMBS	.	.	.	.	.	.	.	.	.	.	.	.	.	.	.	.	.	.	.	.	.	.	.	.	.	.	.	.	.
chr11	118955884	118955884	T	A	intronic	HMBS	.	.	.	.	.	.	.	.	.	.	.	.	.	.	.	.	.	.	.	.	.	.	.	.	.	.	.	.	.
chr11	118955885	118955885	T	G	intronic	HMBS	.	.	.	.	.	.	.	.	.	.	.	.	.	.	.	.	.	.	.	.	.	.	.	.	.	.	.	.	.
chr11	118955885	118955885	T	C	intronic	HMBS	.	.	.	.	.	.	.	.	.	.	.	.	.	.	.	.	.	.	.	.	.	.	.	.	.	.	.	.	.
chr11	118955885	118955885	T	A	intronic	HMBS	.	.	.	.	.	.	.	.	.	.	.	.	.	.	.	.	.	.	.	.	.	.	.	.	.	.	.	.	.
chr11	118955886	118955886	T	G	intronic	HMBS	.	.	.	.	.	.	.	.	.	.	.	.	.	.	.	.	.	.	.	.	.	.	.	.	.	.	.	.	.
chr11	118955886	118955886	T	C	intronic	HMBS	.	.	.	.	.	.	.	.	.	.	.	.	.	.	.	.	.	.	.	.	.	.	.	.	.	.	.	.	.
chr11	118955886	118955886	T	A	intronic	HMBS	.	.	.	.	.	.	.	.	.	.	.	.	.	.	.	.	.	.	.	.	.	.	.	.	.	.	.	.	.
chr11	118955887	118955887	T	G	intronic	HMBS	.	.	.	.	.	.	.	.	.	.	.	.	.	.	.	.	.	.	.	.	.	.	.	.	.	.	.	.	.
chr11	118955887	118955887	T	C	intronic	HMBS	.	.	.	.	.	.	.	.	.	.	.	.	.	.	.	.	.	.	.	.	.	.	.	.	.	.	.	.	.
chr11	118955887	118955887	T	A	intronic	HMBS	.	.	.	.	.	.	.	.	.	.	.	.	.	.	.	.	.	.	.	.	.	.	.	.	.	.	.	.	.
chr11	118955888	118955888	T	G	intronic	HMBS	.	.	.	.	.	.	.	.	.	.	.	.	.	.	.	.	.	.	.	.	.	.	.	.	.	.	.	.	.
chr11	118955888	118955888	T	C	intronic	HMBS	.	.	.	.	.	.	.	.	.	.	.	.	.	.	.	.	.	.	.	.	.	.	.	.	.	.	.	.	.
chr11	118955888	118955888	T	A	intronic	HMBS	.	.	.	.	.	.	.	.	.	.	.	.	.	.	.	.	.	.	.	.	.	.	.	.	.	.	.	.	.
chr11	118955889	118955889	T	G	intronic	HMBS	.	.	.	.	.	.	.	.	.	.	.	.	.	.	.	.	.	.	.	.	.	.	.	.	.	.	.	.	.
chr11	118955889	118955889	T	C	intronic	HMBS	.	.	.	.	.	.	.	.	.	.	.	.	.	.	.	.	.	.	.	.	.	.	.	.	.	.	.	.	.
chr11	118955889	118955889	T	A	intronic	HMBS	.	.	.	.	.	.	.	.	.	.	.	.	.	.	.	.	.	.	.	.	.	.	.	.	.	.	.	.	.
chr11	118955890	118955890	T	G	intronic	HMBS	.	.	.	.	.	.	.	.	.	.	.	.	.	.	.	.	.	.	.	.	.	.	.	.	.	.	.	.	.
chr11	118955890	118955890	T	C	intronic	HMBS	.	.	.	.	.	.	.	.	.	.	.	.	.	.	.	.	.	.	.	.	.	.	.	.	.	.	.	.	.
chr11	118955890	118955890	T	A	intronic	HMBS	.	.	.	.	.	.	.	.	.	.	.	.	.	.	.	.	.	.	.	.	.	.	.	.	.	.	.	.	.
chr11	118955891	118955891	T	G	intronic	HMBS	.	.	.	.	.	.	.	.	.	.	.	.	.	.	.	.	.	.	.	.	.	.	.	.	.	.	.	.	.
chr11	118955891	118955891	T	C	intronic	HMBS	.	.	.	.	.	.	.	.	.	.	.	.	.	.	.	.	.	.	.	.	.	.	.	.	.	.	.	.	.
chr11	118955891	118955891	T	A	intronic	HMBS	.	.	.	.	.	.	.	.	.	.	.	.	.	.	.	.	.	.	.	.	.	.	.	.	.	.	.	.	.
chr11	118955892	118955892	T	G	intronic	HMBS	.	.	.	.	.	.	.	.	.	.	.	.	.	.	.	.	.	.	.	.	.	.	.	.	.	.	.	.	.
chr11	118955892	118955892	T	C	intronic	HMBS	.	.	.	.	.	.	.	.	.	.	.	.	.	.	.	.	.	.	.	.	.	.	.	.	.	.	.	.	.
chr11	118955892	118955892	T	A	intronic	HMBS	.	.	.	.	.	.	.	.	.	.	.	.	.	.	.	.	.	.	.	.	.	.	.	.	.	.	.	.	.
chr11	118955893	118955893	T	G	intronic	HMBS	.	.	.	.	.	.	.	.	.	.	.	.	.	.	.	.	.	.	.	.	.	.	.	.	.	.	.	.	.
chr11	118955893	118955893	T	C	intronic	HMBS	.	.	.	.	.	.	.	.	.	.	.	.	.	.	.	.	.	.	.	.	.	.	.	.	.	.	.	.	.
chr11	118955893	118955893	T	A	intronic	HMBS	.	.	.	.	.	.	.	.	.	.	.	.	.	.	.	.	.	.	.	.	.	.	.	.	.	.	.	.	.
chr11	118955894	118955894	T	G	intronic	HMBS	.	.	.	.	.	.	.	.	.	.	.	.	.	.	.	.	.	.	.	.	.	.	.	.	.	.	.	.	.
chr11	118955894	118955894	T	C	intronic	HMBS	.	.	.	.	.	.	.	.	.	.	.	.	.	.	.	.	.	.	.	.	.	.	.	.	.	.	.	.	.
chr11	118955894	118955894	T	A	intronic	HMBS	.	.	.	.	.	.	.	.	.	.	.	.	.	.	.	.	.	.	.	.	.	.	.	.	.	.	.	.	.
chr11	118955895	118955895	T	G	intronic	HMBS	.	.	.	.	.	.	.	.	.	.	.	.	.	.	.	.	.	.	.	.	.	.	.	.	.	.	.	.	.
chr11	118955895	118955895	T	C	intronic	HMBS	.	.	.	.	.	.	.	.	.	.	.	.	.	.	.	.	.	.	.	.	.	.	.	.	.	.	.	.	.
chr11	118955895	118955895	T	A	intronic	HMBS	.	.	.	.	.	.	.	.	.	.	.	.	.	.	.	.	.	.	.	.	.	.	.	.	.	.	.	.	.
chr11	118955896	118955896	T	G	intronic	HMBS	.	.	.	.	.	.	.	.	.	.	.	.	.	.	.	.	.	.	.	.	.	.	.	.	.	.	.	.	.
chr11	118955896	118955896	T	C	intronic	HMBS	.	.	.	.	.	.	.	.	.	.	.	.	.	.	.	.	.	.	.	.	.	.	.	.	.	.	.	.	.
chr11	118955896	118955896	T	A	intronic	HMBS	.	.	.	.	.	.	.	.	.	.	.	.	.	.	.	.	.	.	.	.	.	.	.	.	.	.	.	.	.
chr11	118955897	118955897	T	G	intronic	HMBS	.	.	.	.	.	.	.	.	.	.	.	.	.	.	.	.	.	.	.	.	.	.	.	.	.	.	.	.	.
chr11	118955897	118955897	T	C	intronic	HMBS	.	.	.	.	.	.	.	.	.	.	.	.	.	.	.	.	.	.	.	.	.	.	.	.	.	.	.	.	.
chr11	118955897	118955897	T	A	intronic	HMBS	.	.	.	.	.	.	.	.	.	.	.	.	.	.	.	.	.	.	.	.	.	.	.	.	.	.	.	.	.
chr11	118955898	118955898	T	G	intronic	HMBS	.	.	.	.	.	.	.	.	.	.	.	.	.	.	.	.	.	.	.	.	.	.	.	.	.	.	.	.	.
chr11	118955898	118955898	T	C	intronic	HMBS	.	.	.	.	.	.	.	.	.	.	.	.	.	.	.	.	.	.	.	.	.	.	.	.	.	.	.	.	.
chr11	118955898	118955898	T	A	intronic	HMBS	.	.	.	.	.	.	.	.	.	.	.	.	.	.	.	.	.	.	.	.	.	.	.	.	.	.	.	.	.
chr11	118955899	118955899	T	G	intronic	HMBS	.	.	.	.	.	.	.	.	.	.	.	.	.	.	.	.	.	.	.	.	.	.	.	.	.	.	.	.	.
chr11	118955899	118955899	T	C	intronic	HMBS	.	.	.	.	.	.	.	.	.	.	.	.	.	.	.	.	.	.	.	.	.	.	.	.	.	.	.	.	.
chr11	118955899	118955899	T	A	intronic	HMBS	.	.	.	.	.	.	.	.	.	.	.	.	.	.	.	.	.	.	.	.	.	.	.	.	.	.	.	.	.
chr11	118955900	118955900	T	G	intronic	HMBS	.	.	.	.	.	.	.	.	.	.	.	.	.	.	.	.	.	.	.	.	.	.	.	.	.	.	.	.	.
chr11	118955900	118955900	T	C	intronic	HMBS	.	.	.	.	.	.	.	.	.	.	.	.	.	.	.	.	.	.	.	.	.	.	.	.	.	.	.	.	.
chr11	118955900	118955900	T	A	intronic	HMBS	.	.	.	.	.	.	.	.	.	.	.	.	.	.	.	.	.	.	.	.	.	.	.	.	.	.	.	.	.
chr11	118955901	118955901	T	G	intronic	HMBS	.	.	.	.	.	.	.	.	.	.	.	.	.	.	.	.	.	.	.	.	.	.	.	.	.	.	.	.	.
chr11	118955901	118955901	T	C	intronic	HMBS	.	.	.	.	.	.	.	.	.	.	.	.	.	.	.	.	.	.	.	.	.	.	.	.	.	.	.	.	.
chr11	118955901	118955901	T	A	intronic	HMBS	.	.	.	.	.	.	.	.	.	.	.	.	.	.	.	.	.	.	.	.	.	.	.	.	.	.	.	.	.
chr11	118955902	118955902	T	G	intronic	HMBS	.	.	.	.	.	.	.	.	.	.	.	.	.	.	.	.	.	.	.	.	.	.	.	.	.	.	.	.	.
chr11	118955902	118955902	T	C	intronic	HMBS	.	.	.	.	.	.	.	.	.	.	.	.	.	.	.	.	.	.	.	.	.	.	.	.	.	.	.	.	.
chr11	118955902	118955902	T	A	intronic	HMBS	.	.	.	.	.	.	.	.	.	.	.	.	.	.	.	.	.	.	.	.	.	.	.	.	.	.	.	.	.
chr11	118955903	118955903	T	G	intronic	HMBS	.	.	.	.	.	.	.	.	.	.	.	.	.	.	.	.	.	.	.	.	.	.	.	.	.	.	.	.	.
chr11	118955903	118955903	T	C	intronic	HMBS	.	.	.	.	.	.	.	.	.	.	.	.	.	.	.	.	.	.	.	.	.	.	.	.	.	.	.	.	.
chr11	118955903	118955903	T	A	intronic	HMBS	.	.	.	.	.	.	.	.	.	.	.	.	.	.	.	.	.	.	.	.	.	.	.	.	.	.	.	.	.
chr11	118955904	118955904	T	G	intronic	HMBS	.	.	.	.	.	.	.	.	.	.	.	.	.	.	.	.	.	.	.	.	.	.	.	.	.	.	.	.	.
chr11	118955904	118955904	T	C	intronic	HMBS	.	.	.	.	.	.	.	.	.	.	.	.	.	.	.	.	.	.	.	.	.	.	.	.	.	.	.	.	.
chr11	118955904	118955904	T	A	intronic	HMBS	.	.	.	.	.	.	.	.	.	.	.	.	.	.	.	.	.	.	.	.	.	.	.	.	.	.	.	.	.
chr11	118955905	118955905	T	G	intronic	HMBS	.	.	.	.	.	.	.	.	.	.	.	.	.	.	.	.	.	.	.	.	.	.	.	.	.	.	.	.	.
chr11	118955905	118955905	T	C	intronic	HMBS	.	.	.	.	.	.	.	.	.	.	.	.	.	.	.	.	.	.	.	.	.	.	.	.	.	.	.	.	.
chr11	118955905	118955905	T	A	intronic	HMBS	.	.	.	.	.	.	.	.	.	.	.	.	.	.	.	.	.	.	.	.	.	.	.	.	.	.	.	.	.
chr11	118955906	118955906	T	G	intronic	HMBS	.	.	.	.	.	.	.	.	.	.	.	.	.	.	.	.	.	.	.	.	.	.	.	.	.	.	.	.	.
chr11	118955906	118955906	T	C	intronic	HMBS	.	.	.	.	.	.	.	.	.	.	.	.	.	.	.	.	.	.	.	.	.	.	.	.	.	.	.	.	.
chr11	118955906	118955906	T	A	intronic	HMBS	.	.	.	.	.	.	.	.	.	.	.	.	.	.	.	.	.	.	.	.	.	.	.	.	.	.	.	.	.
chr11	118955907	118955907	T	G	intronic	HMBS	.	.	.	.	.	.	.	.	.	.	.	.	.	.	.	.	.	.	.	.	.	.	.	.	.	.	.	.	.
chr11	118955907	118955907	T	C	intronic	HMBS	.	.	.	.	.	.	.	.	.	.	.	.	.	.	.	.	.	.	.	.	.	.	.	.	.	.	.	.	.
chr11	118955907	118955907	T	A	intronic	HMBS	.	.	.	.	.	.	.	.	.	.	.	.	.	.	.	.	.	.	.	.	.	.	.	.	.	.	.	.	.
chr11	118955908	118955908	T	G	intronic	HMBS	.	.	.	.	.	.	.	.	.	.	.	.	.	.	.	.	.	.	.	.	.	.	.	.	.	.	.	.	.
chr11	118955908	118955908	T	C	intronic	HMBS	.	.	.	.	.	.	.	.	.	.	.	.	.	.	.	.	.	.	.	.	.	.	.	.	.	.	.	.	.
chr11	118955908	118955908	T	A	intronic	HMBS	.	.	.	.	.	.	.	.	.	.	.	.	.	.	.	.	.	.	.	.	.	.	.	.	.	.	.	.	.
chr11	118955909	118955909	T	G	intronic	HMBS	.	.	.	.	.	.	.	.	.	.	.	.	.	.	.	.	.	.	.	.	.	.	.	.	.	.	.	.	.
chr11	118955909	118955909	T	C	intronic	HMBS	.	.	.	.	.	.	.	.	.	.	.	.	.	.	.	.	.	.	.	.	.	.	.	.	.	.	.	.	.
chr11	118955909	118955909	T	A	intronic	HMBS	.	.	.	.	.	.	.	.	.	.	.	.	.	.	.	.	.	.	.	.	.	.	.	.	.	.	.	.	.
chr11	118955910	118955910	T	G	intronic	HMBS	.	.	.	.	.	.	.	.	.	.	.	.	.	.	.	.	.	.	.	.	.	.	.	.	.	.	.	.	.
chr11	118955910	118955910	T	C	intronic	HMBS	.	.	.	.	.	.	.	.	.	.	.	.	.	.	.	.	.	.	.	.	.	.	.	.	.	.	.	.	.
chr11	118955910	118955910	T	A	intronic	HMBS	.	.	.	.	.	.	.	.	.	.	.	.	.	.	.	.	.	.	.	.	.	.	.	.	.	.	.	.	.
chr11	118955911	118955911	T	G	intronic	HMBS	.	.	.	.	.	.	.	.	.	.	.	.	.	.	.	.	.	.	.	.	.	.	.	.	.	.	.	.	.
chr11	118955911	118955911	T	C	intronic	HMBS	.	.	.	.	.	.	.	.	.	.	.	.	.	.	.	.	.	.	.	.	.	.	.	.	.	.	.	.	.
chr11	118955911	118955911	T	A	intronic	HMBS	.	.	.	.	.	.	.	.	.	.	.	.	.	.	.	.	.	.	.	.	.	.	.	.	.	.	.	.	.
chr11	118955912	118955912	G	A	intronic	HMBS	.	.	.	.	.	.	.	.	.	.	.	.	.	.	.	.	.	.	.	.	.	.	.	.	.	.	.	.	.
chr11	118955912	118955912	G	C	intronic	HMBS	.	.	.	.	.	.	.	.	.	.	.	.	.	.	.	.	.	.	.	.	.	.	.	.	.	.	.	.	.
chr11	118955912	118955912	G	T	intronic	HMBS	.	.	.	.	.	.	.	.	.	.	.	.	.	.	.	.	.	.	.	.	.	.	.	.	.	.	.	.	.
chr11	118955913	118955913	G	A	intronic	HMBS	.	.	.	.	.	.	.	.	.	.	.	.	.	.	.	.	.	.	.	.	.	.	.	.	.	.	.	.	.
chr11	118955913	118955913	G	C	intronic	HMBS	.	.	.	.	.	.	.	.	.	.	.	.	.	.	.	.	.	.	.	.	.	.	.	.	.	.	.	.	.
chr11	118955913	118955913	G	T	intronic	HMBS	.	.	.	.	.	.	.	.	.	.	.	.	.	.	.	.	.	.	.	.	.	.	.	.	.	.	.	.	.
chr11	118955914	118955914	T	G	intronic	HMBS	.	.	.	rs34104555	.	.	.	.	.	.	.	.	.	.	.	.	.	.	.	.	.	.	.	.	.	.	.	.	.
chr11	118955914	118955914	T	C	intronic	HMBS	.	.	.	.	.	.	.	.	.	.	.	.	.	.	.	.	.	.	.	.	.	.	.	.	.	.	.	.	.
chr11	118955914	118955914	T	A	intronic	HMBS	.	.	.	.	.	.	.	.	.	.	.	.	.	.	.	.	.	.	.	.	.	.	.	.	.	.	.	.	.
chr11	118955915	118955915	C	A	intronic	HMBS	.	.	.	.	.	.	.	.	.	.	.	.	.	.	.	.	.	.	.	.	.	.	.	.	.	.	.	.	.
chr11	118955915	118955915	C	G	intronic	HMBS	.	.	.	.	.	.	.	.	.	.	.	.	.	.	.	.	.	.	.	.	.	.	.	.	.	.	.	.	.
chr11	118955915	118955915	C	T	intronic	HMBS	.	.	.	.	.	.	.	.	.	.	.	.	.	.	.	.	.	.	.	.	.	.	.	.	.	.	.	.	.
chr11	118955916	118955916	C	A	intronic	HMBS	.	.	.	.	.	.	.	.	.	.	.	.	.	.	.	.	.	.	.	.	.	.	.	.	.	.	.	.	.
chr11	118955916	118955916	C	G	intronic	HMBS	.	.	.	.	.	.	.	.	.	.	.	.	.	.	.	.	.	.	.	.	.	.	.	.	.	.	.	.	.
chr11	118955916	118955916	C	T	intronic	HMBS	.	.	.	.	.	.	.	.	.	.	.	.	.	.	.	.	.	.	.	.	.	.	.	.	.	.	.	.	.
chr11	118955917	118955917	G	A	intronic	HMBS	.	.	.	.	.	.	.	.	.	.	.	.	.	.	.	.	.	.	.	.	.	.	.	.	.	.	.	.	.
chr11	118955917	118955917	G	C	intronic	HMBS	.	.	.	.	.	.	.	.	.	.	.	.	.	.	.	.	.	.	.	.	.	.	.	.	.	.	.	.	.
chr11	118955917	118955917	G	T	intronic	HMBS	.	.	.	.	.	.	.	.	.	.	.	.	.	.	.	.	.	.	.	.	.	.	.	.	.	.	.	.	.
chr11	118955918	118955918	A	G	intronic	HMBS	.	.	.	.	.	.	.	.	.	.	.	.	.	.	.	.	.	.	.	.	.	.	.	.	.	.	.	.	.
chr11	118955918	118955918	A	C	intronic	HMBS	.	.	.	.	.	.	.	.	.	.	.	.	.	.	.	.	.	.	.	.	.	.	.	.	.	.	.	.	.
chr11	118955918	118955918	A	T	intronic	HMBS	.	.	.	.	.	.	.	.	.	.	.	.	.	.	.	.	.	.	.	.	.	.	.	.	.	.	.	.	.
chr11	118955919	118955919	G	A	intronic	HMBS	.	.	.	.	.	.	.	.	.	.	.	.	.	.	.	.	.	.	.	.	.	.	.	.	.	.	.	.	.
chr11	118955919	118955919	G	C	intronic	HMBS	.	.	.	.	.	.	.	.	.	.	.	.	.	.	.	.	.	.	.	.	.	.	.	.	.	.	.	.	.
chr11	118955919	118955919	G	T	intronic	HMBS	.	.	.	.	.	.	.	.	.	.	.	.	.	.	.	.	.	.	.	.	.	.	.	.	.	.	.	.	.
chr11	118955920	118955920	T	G	intronic	HMBS	.	.	.	.	.	.	.	.	.	.	.	.	.	.	.	.	.	.	.	.	.	.	.	.	.	.	.	.	.
chr11	118955920	118955920	T	C	intronic	HMBS	.	.	.	.	.	.	.	.	.	.	.	.	.	.	.	.	.	.	.	.	.	.	.	.	.	.	.	.	.
chr11	118955920	118955920	T	A	intronic	HMBS	.	.	.	.	.	.	.	.	.	.	.	.	.	.	.	.	.	.	.	.	.	.	.	.	.	.	.	.	.
chr11	118955921	118955921	A	G	intronic	HMBS	.	.	.	.	.	.	.	.	.	.	.	.	.	.	.	.	.	.	.	.	.	.	.	.	.	.	.	.	.
chr11	118955921	118955921	A	C	intronic	HMBS	.	.	.	.	.	.	.	.	.	.	.	.	.	.	.	.	.	.	.	.	.	.	.	.	.	.	.	.	.
chr11	118955921	118955921	A	T	intronic	HMBS	.	.	.	.	.	.	.	.	.	.	.	.	.	.	.	.	.	.	.	.	.	.	.	.	.	.	.	.	.
chr11	118955922	118955922	G	A	intronic	HMBS	.	.	.	.	.	.	.	.	.	.	.	.	.	.	.	.	.	.	.	.	.	.	.	.	.	.	.	.	.
chr11	118955922	118955922	G	C	intronic	HMBS	.	.	.	.	.	.	.	.	.	.	.	.	.	.	.	.	.	.	.	.	.	.	.	.	.	.	.	.	.
chr11	118955922	118955922	G	T	intronic	HMBS	.	.	.	.	.	.	.	.	.	.	.	.	.	.	.	.	.	.	.	.	.	.	.	.	.	.	.	.	.
chr11	118955923	118955923	C	A	intronic	HMBS	.	.	.	.	.	.	.	.	.	.	.	.	.	.	.	.	.	.	.	.	.	.	.	.	.	.	.	.	.
chr11	118955923	118955923	C	G	intronic	HMBS	.	.	.	.	.	.	.	.	.	.	.	.	.	.	.	.	.	.	.	.	.	.	.	.	.	.	.	.	.
chr11	118955923	118955923	C	T	intronic	HMBS	.	.	.	.	.	.	.	.	.	.	.	.	.	.	.	.	.	.	.	.	.	.	.	.	.	.	.	.	.
chr11	118955924	118955924	T	G	intronic	HMBS	.	.	.	.	.	.	.	.	.	.	.	.	.	.	.	.	.	.	.	.	.	.	.	.	.	.	.	.	.
chr11	118955924	118955924	T	C	intronic	HMBS	.	.	.	.	.	.	.	.	.	.	.	.	.	.	.	.	.	.	.	.	.	.	.	.	.	.	.	.	.
chr11	118955924	118955924	T	A	intronic	HMBS	.	.	.	.	.	.	.	.	.	.	.	.	.	.	.	.	.	.	.	.	.	.	.	.	.	.	.	.	.
chr11	118955925	118955925	T	G	intronic	HMBS	.	.	.	.	.	.	.	.	.	.	.	.	.	.	.	.	.	.	.	.	.	.	.	.	.	.	.	.	.
chr11	118955925	118955925	T	C	intronic	HMBS	.	.	.	.	.	.	.	.	.	.	.	.	.	.	.	.	.	.	.	.	.	.	.	.	.	.	.	.	.
chr11	118955925	118955925	T	A	intronic	HMBS	.	.	.	.	.	.	.	.	.	.	.	.	.	.	.	.	.	.	.	.	.	.	.	.	.	.	.	.	.
chr11	118955926	118955926	T	G	intronic	HMBS	.	.	.	.	.	.	.	.	.	.	.	.	.	.	.	.	.	.	.	.	.	.	.	.	.	.	.	.	.
chr11	118955926	118955926	T	C	intronic	HMBS	.	.	.	.	.	.	.	.	.	.	.	.	.	.	.	.	.	.	.	.	.	.	.	.	.	.	.	.	.
chr11	118955926	118955926	T	A	intronic	HMBS	.	.	.	.	.	.	.	.	.	.	.	.	.	.	.	.	.	.	.	.	.	.	.	.	.	.	.	.	.
chr11	118955927	118955927	T	G	intronic	HMBS	.	.	.	.	.	.	.	.	.	.	.	.	.	.	.	.	.	.	.	.	.	.	.	.	.	.	.	.	.
chr11	118955927	118955927	T	C	intronic	HMBS	.	.	.	.	.	.	.	.	.	.	.	.	.	.	.	.	.	.	.	.	.	.	.	.	.	.	.	.	.
chr11	118955927	118955927	T	A	intronic	HMBS	.	.	.	.	.	.	.	.	.	.	.	.	.	.	.	.	.	.	.	.	.	.	.	.	.	.	.	.	.
chr11	118955928	118955928	A	G	intronic	HMBS	.	.	.	.	.	.	.	.	.	.	.	.	.	.	.	.	.	.	.	.	.	.	.	.	.	.	.	.	.
chr11	118955928	118955928	A	C	intronic	HMBS	.	.	.	.	.	.	.	.	.	.	.	.	.	.	.	.	.	.	.	.	.	.	.	.	.	.	.	.	.
chr11	118955928	118955928	A	T	intronic	HMBS	.	.	.	.	.	.	.	.	.	.	.	.	.	.	.	.	.	.	.	.	.	.	.	.	.	.	.	.	.
chr11	118955929	118955929	A	G	intronic	HMBS	.	.	.	.	.	.	.	.	.	.	.	.	.	.	.	.	.	.	.	.	.	.	.	.	.	.	.	.	.
chr11	118955929	118955929	A	C	intronic	HMBS	.	.	.	.	.	.	.	.	.	.	.	.	.	.	.	.	.	.	.	.	.	.	.	.	.	.	.	.	.
chr11	118955929	118955929	A	T	intronic	HMBS	.	.	.	.	.	.	.	.	.	.	.	.	.	.	.	.	.	.	.	.	.	.	.	.	.	.	.	.	.
chr11	118955930	118955930	A	G	intronic	HMBS	.	.	.	.	.	.	.	.	.	.	.	.	.	.	.	.	.	.	.	.	.	.	.	.	.	.	.	.	.
chr11	118955930	118955930	A	C	intronic	HMBS	.	.	.	.	.	.	.	.	.	.	.	.	.	.	.	.	.	.	.	.	.	.	.	.	.	.	.	.	.
chr11	118955930	118955930	A	T	intronic	HMBS	.	.	.	.	.	.	.	.	.	.	.	.	.	.	.	.	.	.	.	.	.	.	.	.	.	.	.	.	.
chr11	118955931	118955931	G	A	intronic	HMBS	.	.	.	.	.	.	.	.	.	.	.	.	.	.	.	.	.	.	.	.	.	.	.	.	.	.	.	.	.
chr11	118955931	118955931	G	C	intronic	HMBS	.	.	.	.	.	.	.	.	.	.	.	.	.	.	.	.	.	.	.	.	.	.	.	.	.	.	.	.	.
chr11	118955931	118955931	G	T	intronic	HMBS	.	.	.	.	.	.	.	.	.	.	.	.	.	.	.	.	.	.	.	.	.	.	.	.	.	.	.	.	.
chr11	118955932	118955932	G	A	intronic	HMBS	.	.	.	.	.	.	.	.	.	.	.	.	.	.	.	.	.	.	.	.	.	.	.	.	.	.	.	.	.
chr11	118955932	118955932	G	C	intronic	HMBS	.	.	.	.	.	.	.	.	.	.	.	.	.	.	.	.	.	.	.	.	.	.	.	.	.	.	.	.	.
chr11	118955932	118955932	G	T	intronic	HMBS	.	.	.	.	.	.	.	.	.	.	.	.	.	.	.	.	.	.	.	.	.	.	.	.	.	.	.	.	.
chr11	118955933	118955933	G	A	intronic	HMBS	.	.	.	.	.	.	.	.	.	.	.	.	.	.	.	.	.	.	.	.	.	.	.	.	.	.	.	.	.
chr11	118955933	118955933	G	C	intronic	HMBS	.	.	.	.	.	.	.	.	.	.	.	.	.	.	.	.	.	.	.	.	.	.	.	.	.	.	.	.	.
chr11	118955933	118955933	G	T	intronic	HMBS	.	.	.	.	.	.	.	.	.	.	.	.	.	.	.	.	.	.	.	.	.	.	.	.	.	.	.	.	.
chr11	118955934	118955934	C	A	intronic	HMBS	.	.	.	rs4373940	.	.	.	.	.	.	.	.	.	.	.	.	.	.	.	.	.	.	.	.	.	.	.	.	.
chr11	118955934	118955934	C	G	intronic	HMBS	.	.	.	.	.	.	.	.	.	.	.	.	.	.	.	.	.	.	.	.	.	.	.	.	.	.	.	.	.
chr11	118955934	118955934	C	T	intronic	HMBS	.	.	.	.	.	.	.	.	.	.	.	.	.	.	.	.	.	.	.	.	.	.	.	.	.	.	.	.	.
chr11	118955935	118955935	C	A	intronic	HMBS	.	.	.	.	.	.	.	.	.	.	.	.	.	.	.	.	.	.	.	.	.	.	.	.	.	.	.	.	.
chr11	118955935	118955935	C	G	intronic	HMBS	.	.	.	.	.	.	.	.	.	.	.	.	.	.	.	.	.	.	.	.	.	.	.	.	.	.	.	.	.
chr11	118955935	118955935	C	T	intronic	HMBS	.	.	.	.	.	.	.	.	.	.	.	.	.	.	.	.	.	.	.	.	.	.	.	.	.	.	.	.	.
chr11	118955936	118955936	A	G	intronic	HMBS	.	.	.	.	.	.	.	.	.	.	.	.	.	.	.	.	.	.	.	.	.	.	.	.	.	.	.	.	.
chr11	118955936	118955936	A	C	intronic	HMBS	.	.	.	.	.	.	.	.	.	.	.	.	.	.	.	.	.	.	.	.	.	.	.	.	.	.	.	.	.
chr11	118955936	118955936	A	T	intronic	HMBS	.	.	.	.	.	.	.	.	.	.	.	.	.	.	.	.	.	.	.	.	.	.	.	.	.	.	.	.	.
chr11	118955937	118955937	G	A	intronic	HMBS	.	.	.	.	.	.	.	.	.	.	.	.	.	.	.	.	.	.	.	.	.	.	.	.	.	.	.	.	.
chr11	118955937	118955937	G	C	intronic	HMBS	.	.	.	.	.	.	.	.	.	.	.	.	.	.	.	.	.	.	.	.	.	.	.	.	.	.	.	.	.
chr11	118955937	118955937	G	T	intronic	HMBS	.	.	.	.	.	.	.	.	.	.	.	.	.	.	.	.	.	.	.	.	.	.	.	.	.	.	.	.	.
chr11	118955938	118955938	T	G	intronic	HMBS	.	.	.	.	.	.	.	.	.	.	.	.	.	.	.	.	.	.	.	.	.	.	.	.	.	.	.	.	.
chr11	118955938	118955938	T	C	intronic	HMBS	.	.	.	.	.	.	.	.	.	.	.	.	.	.	.	.	.	.	.	.	.	.	.	.	.	.	.	.	.
chr11	118955938	118955938	T	A	intronic	HMBS	.	.	.	.	.	.	.	.	.	.	.	.	.	.	.	.	.	.	.	.	.	.	.	.	.	.	.	.	.
chr11	118955939	118955939	A	G	intronic	HMBS	.	.	.	.	.	.	.	.	.	.	.	.	.	.	.	.	.	.	.	.	.	.	.	.	.	.	.	.	.
chr11	118955939	118955939	A	C	intronic	HMBS	.	.	.	.	.	.	.	.	.	.	.	.	.	.	.	.	.	.	.	.	.	.	.	.	.	.	.	.	.
chr11	118955939	118955939	A	T	intronic	HMBS	.	.	.	.	.	.	.	.	.	.	.	.	.	.	.	.	.	.	.	.	.	.	.	.	.	.	.	.	.
chr11	118955940	118955940	G	A	intronic	HMBS	.	.	.	.	.	.	.	.	.	.	.	.	.	.	.	.	.	.	.	.	.	.	.	.	.	.	.	.	.
chr11	118955940	118955940	G	C	intronic	HMBS	.	.	.	.	.	.	.	.	.	.	.	.	.	.	.	.	.	.	.	.	.	.	.	.	.	.	.	.	.
chr11	118955940	118955940	G	T	intronic	HMBS	.	.	.	.	.	.	.	.	.	.	.	.	.	.	.	.	.	.	.	.	.	.	.	.	.	.	.	.	.
chr11	118955941	118955941	C	A	intronic	HMBS	.	.	.	.	.	.	.	.	.	.	.	.	.	.	.	.	.	.	.	.	.	.	.	.	.	.	.	.	.
chr11	118955941	118955941	C	G	intronic	HMBS	.	.	.	.	.	.	.	.	.	.	.	.	.	.	.	.	.	.	.	.	.	.	.	.	.	.	.	.	.
chr11	118955941	118955941	C	T	intronic	HMBS	.	.	.	.	.	.	.	.	.	.	.	.	.	.	.	.	.	.	.	.	.	.	.	.	.	.	.	.	.
chr11	118955942	118955942	T	G	intronic	HMBS	.	.	.	.	.	.	.	.	.	.	.	.	.	.	.	.	.	.	.	.	.	.	.	.	.	.	.	.	.
chr11	118955942	118955942	T	C	intronic	HMBS	.	.	.	.	.	.	.	.	.	.	.	.	.	.	.	.	.	.	.	.	.	.	.	.	.	.	.	.	.
chr11	118955942	118955942	T	A	intronic	HMBS	.	.	.	.	.	.	.	.	.	.	.	.	.	.	.	.	.	.	.	.	.	.	.	.	.	.	.	.	.
chr11	118955943	118955943	C	A	intronic	HMBS	.	.	.	.	.	.	.	.	.	.	.	.	.	.	.	.	.	.	.	.	.	.	.	.	.	.	.	.	.
chr11	118955943	118955943	C	G	intronic	HMBS	.	.	.	.	.	.	.	.	.	.	.	.	.	.	.	.	.	.	.	.	.	.	.	.	.	.	.	.	.
chr11	118955943	118955943	C	T	intronic	HMBS	.	.	.	.	.	.	.	.	.	.	.	.	.	.	.	.	.	.	.	.	.	.	.	.	.	.	.	.	.
chr11	118955944	118955944	G	A	intronic	HMBS	.	.	.	.	.	.	.	.	.	.	.	.	.	.	.	.	.	.	.	.	.	.	.	.	.	.	.	.	.
chr11	118955944	118955944	G	C	intronic	HMBS	.	.	.	.	.	.	.	.	.	.	.	.	.	.	.	.	.	.	.	.	.	.	.	.	.	.	.	.	.
chr11	118955944	118955944	G	T	intronic	HMBS	.	.	.	.	.	.	.	.	.	.	.	.	.	.	.	.	.	.	.	.	.	.	.	.	.	.	.	.	.
chr11	118955945	118955945	G	A	intronic	HMBS	.	.	.	.	.	.	.	.	.	.	.	.	.	.	.	.	.	.	.	.	.	.	.	.	.	.	.	.	.
chr11	118955945	118955945	G	C	intronic	HMBS	.	.	.	.	.	.	.	.	.	.	.	.	.	.	.	.	.	.	.	.	.	.	.	.	.	.	.	.	.
chr11	118955945	118955945	G	T	intronic	HMBS	.	.	.	.	.	.	.	.	.	.	.	.	.	.	.	.	.	.	.	.	.	.	.	.	.	.	.	.	.
chr11	118955946	118955946	T	G	intronic	HMBS	.	.	.	.	.	.	.	.	.	.	.	.	.	.	.	.	.	.	.	.	.	.	.	.	.	.	.	.	.
chr11	118955946	118955946	T	C	intronic	HMBS	.	.	.	.	.	.	.	.	.	.	.	.	.	.	.	.	.	.	.	.	.	.	.	.	.	.	.	.	.
chr11	118955946	118955946	T	A	intronic	HMBS	.	.	.	.	.	.	.	.	.	.	.	.	.	.	.	.	.	.	.	.	.	.	.	.	.	.	.	.	.
chr11	118955947	118955947	T	G	intronic	HMBS	.	.	.	.	.	.	.	.	.	.	.	.	.	.	.	.	.	.	.	.	.	.	.	.	.	.	.	.	.
chr11	118955947	118955947	T	C	intronic	HMBS	.	.	.	.	.	.	.	.	.	.	.	.	.	.	.	.	.	.	.	.	.	.	.	.	.	.	.	.	.
chr11	118955947	118955947	T	A	intronic	HMBS	.	.	.	.	.	.	.	.	.	.	.	.	.	.	.	.	.	.	.	.	.	.	.	.	.	.	.	.	.
chr11	118955948	118955948	G	A	intronic	HMBS	.	.	.	.	.	.	.	.	.	.	.	.	.	.	.	.	.	.	.	.	.	.	.	.	.	.	.	.	.
chr11	118955948	118955948	G	C	intronic	HMBS	.	.	.	.	.	.	.	.	.	.	.	.	.	.	.	.	.	.	.	.	.	.	.	.	.	.	.	.	.
chr11	118955948	118955948	G	T	intronic	HMBS	.	.	.	.	.	.	.	.	.	.	.	.	.	.	.	.	.	.	.	.	.	.	.	.	.	.	.	.	.
chr11	118955949	118955949	C	A	intronic	HMBS	.	.	.	.	.	.	.	.	.	.	.	.	.	.	.	.	.	.	.	.	.	.	.	.	.	.	.	.	.
chr11	118955949	118955949	C	G	intronic	HMBS	.	.	.	.	.	.	.	.	.	.	.	.	.	.	.	.	.	.	.	.	.	.	.	.	.	.	.	.	.
chr11	118955949	118955949	C	T	intronic	HMBS	.	.	.	.	.	.	.	.	.	.	.	.	.	.	.	.	.	.	.	.	.	.	.	.	.	.	.	.	.
chr11	118955950	118955950	C	A	intronic	HMBS	.	.	.	.	.	.	.	.	.	.	.	.	.	.	.	.	.	.	.	.	.	.	.	.	.	.	.	.	.
chr11	118955950	118955950	C	G	intronic	HMBS	.	.	.	.	.	.	.	.	.	.	.	.	.	.	.	.	.	.	.	.	.	.	.	.	.	.	.	.	.
chr11	118955950	118955950	C	T	intronic	HMBS	.	.	.	.	.	.	.	.	.	.	.	.	.	.	.	.	.	.	.	.	.	.	.	.	.	.	.	.	.
chr11	118955951	118955951	C	A	intronic	HMBS	.	.	.	.	.	.	.	.	.	.	.	.	.	.	.	.	.	.	.	.	.	.	.	.	.	.	.	.	.
chr11	118955951	118955951	C	G	intronic	HMBS	.	.	.	.	.	.	.	.	.	.	.	.	.	.	.	.	.	.	.	.	.	.	.	.	.	.	.	.	.
chr11	118955951	118955951	C	T	intronic	HMBS	.	.	.	.	.	.	.	.	.	.	.	.	.	.	.	.	.	.	.	.	.	.	.	.	.	.	.	.	.
chr11	118955952	118955952	T	G	intronic	HMBS	.	.	.	.	.	.	.	.	.	.	.	.	.	.	.	.	.	.	.	.	.	.	.	.	.	.	.	.	.
chr11	118955952	118955952	T	C	intronic	HMBS	.	.	.	.	.	.	.	.	.	.	.	.	.	.	.	.	.	.	.	.	.	.	.	.	.	.	.	.	.
chr11	118955952	118955952	T	A	intronic	HMBS	.	.	.	.	.	.	.	.	.	.	.	.	.	.	.	.	.	.	.	.	.	.	.	.	.	.	.	.	.
chr11	118955953	118955953	C	A	intronic	HMBS	.	.	.	.	.	.	.	.	.	.	.	.	.	.	.	.	.	.	.	.	.	.	.	.	.	.	.	.	.
chr11	118955953	118955953	C	G	intronic	HMBS	.	.	.	rs188582005	.	.	.	.	.	.	.	.	.	.	.	.	.	.	.	.	.	.	.	.	.	.	.	.	.
chr11	118955953	118955953	C	T	intronic	HMBS	.	.	.	.	.	.	.	.	.	.	.	.	.	.	.	.	.	.	.	.	.	.	.	.	.	.	.	.	.
chr11	118955954	118955954	C	A	intronic	HMBS	.	.	.	.	.	.	.	.	.	.	.	.	.	.	.	.	.	.	.	.	.	.	.	.	.	.	.	.	.
chr11	118955954	118955954	C	G	intronic	HMBS	.	.	.	.	.	.	.	.	.	.	.	.	.	.	.	.	.	.	.	.	.	.	.	.	.	.	.	.	.
chr11	118955954	118955954	C	T	intronic	HMBS	.	.	.	.	.	.	.	.	.	.	.	.	.	.	.	.	.	.	.	.	.	.	.	.	.	.	.	.	.
chr11	118955955	118955955	G	A	intronic	HMBS	.	.	.	.	.	.	.	.	.	.	.	.	.	.	.	.	.	.	.	.	.	.	.	.	.	.	.	.	.
chr11	118955955	118955955	G	C	intronic	HMBS	.	.	.	.	.	.	.	.	.	.	.	.	.	.	.	.	.	.	.	.	.	.	.	.	.	.	.	.	.
chr11	118955955	118955955	G	T	intronic	HMBS	.	.	.	.	.	.	.	.	.	.	.	.	.	.	.	.	.	.	.	.	.	.	.	.	.	.	.	.	.
chr11	118955956	118955956	G	A	intronic	HMBS	.	.	.	.	.	.	.	.	.	.	.	.	.	.	.	.	.	.	.	.	.	.	.	.	.	.	.	.	.
chr11	118955956	118955956	G	C	intronic	HMBS	.	.	.	.	.	.	.	.	.	.	.	.	.	.	.	.	.	.	.	.	.	.	.	.	.	.	.	.	.
chr11	118955956	118955956	G	T	intronic	HMBS	.	.	.	.	.	.	.	.	.	.	.	.	.	.	.	.	.	.	.	.	.	.	.	.	.	.	.	.	.
chr11	118955957	118955957	A	G	intronic	HMBS	.	.	.	.	.	.	.	.	.	.	.	.	.	.	.	.	.	.	.	.	.	.	.	.	.	.	.	.	.
chr11	118955957	118955957	A	C	intronic	HMBS	.	.	.	.	.	.	.	.	.	.	.	.	.	.	.	.	.	.	.	.	.	.	.	.	.	.	.	.	.
chr11	118955957	118955957	A	T	intronic	HMBS	.	.	.	.	.	.	.	.	.	.	.	.	.	.	.	.	.	.	.	.	.	.	.	.	.	.	.	.	.
chr11	118955958	118955958	A	G	intronic	HMBS	.	.	.	.	.	.	.	.	.	.	.	.	.	.	.	.	.	.	.	.	.	.	.	.	.	.	.	.	.
chr11	118955958	118955958	A	C	intronic	HMBS	.	.	.	.	.	.	.	.	.	.	.	.	.	.	.	.	.	.	.	.	.	.	.	.	.	.	.	.	.
chr11	118955958	118955958	A	T	intronic	HMBS	.	.	.	.	.	.	.	.	.	.	.	.	.	.	.	.	.	.	.	.	.	.	.	.	.	.	.	.	.
chr11	118955959	118955959	G	A	intronic	HMBS	.	.	.	.	.	.	.	.	.	.	.	.	.	.	.	.	.	.	.	.	.	.	.	.	.	.	.	.	.
chr11	118955959	118955959	G	C	intronic	HMBS	.	.	.	.	.	.	.	.	.	.	.	.	.	.	.	.	.	.	.	.	.	.	.	.	.	.	.	.	.
chr11	118955959	118955959	G	T	intronic	HMBS	.	.	.	.	.	.	.	.	.	.	.	.	.	.	.	.	.	.	.	.	.	.	.	.	.	.	.	.	.
chr11	118955960	118955960	G	A	intronic	HMBS	.	.	.	.	.	.	.	.	.	.	.	.	.	.	.	.	.	.	.	.	.	.	.	.	.	.	.	.	.
chr11	118955960	118955960	G	C	intronic	HMBS	.	.	.	.	.	.	.	.	.	.	.	.	.	.	.	.	.	.	.	.	.	.	.	.	.	.	.	.	.
chr11	118955960	118955960	G	T	intronic	HMBS	.	.	.	.	.	.	.	.	.	.	.	.	.	.	.	.	.	.	.	.	.	.	.	.	.	.	.	.	.
chr11	118955961	118955961	A	G	intronic	HMBS	.	.	.	.	.	.	.	.	.	.	.	.	.	.	.	.	.	.	.	.	.	.	.	.	.	.	.	.	.
chr11	118955961	118955961	A	C	intronic	HMBS	.	.	.	.	.	.	.	.	.	.	.	.	.	.	.	.	.	.	.	.	.	.	.	.	.	.	.	.	.
chr11	118955961	118955961	A	T	intronic	HMBS	.	.	.	.	.	.	.	.	.	.	.	.	.	.	.	.	.	.	.	.	.	.	.	.	.	.	.	.	.
chr11	118955962	118955962	A	G	intronic	HMBS	.	.	.	.	.	.	.	.	.	.	.	.	.	.	.	.	.	.	.	.	.	.	.	.	.	.	.	.	.
chr11	118955962	118955962	A	C	intronic	HMBS	.	.	.	.	.	.	.	.	.	.	.	.	.	.	.	.	.	.	.	.	.	.	.	.	.	.	.	.	.
chr11	118955962	118955962	A	T	intronic	HMBS	.	.	.	.	.	.	.	.	.	.	.	.	.	.	.	.	.	.	.	.	.	.	.	.	.	.	.	.	.
chr11	118955963	118955963	T	G	intronic	HMBS	.	.	.	.	.	.	.	.	.	.	.	.	.	.	.	.	.	.	.	.	.	.	.	.	.	.	.	.	.
chr11	118955963	118955963	T	C	intronic	HMBS	.	.	.	.	.	.	.	.	.	.	.	.	.	.	.	.	.	.	.	.	.	.	.	.	.	.	.	.	.
chr11	118955963	118955963	T	A	intronic	HMBS	.	.	.	.	.	.	.	.	.	.	.	.	.	.	.	.	.	.	.	.	.	.	.	.	.	.	.	.	.
chr11	118955964	118955964	G	A	intronic	HMBS	.	.	.	.	.	.	.	.	.	.	.	.	.	.	.	.	.	.	.	.	.	.	.	.	.	.	.	.	.
chr11	118955964	118955964	G	C	intronic	HMBS	.	.	.	.	.	.	.	.	.	.	.	.	.	.	.	.	.	.	.	.	.	.	.	.	.	.	.	.	.
chr11	118955964	118955964	G	T	intronic	HMBS	.	.	.	.	.	.	.	.	.	.	.	.	.	.	.	.	.	.	.	.	.	.	.	.	.	.	.	.	.
chr11	118955965	118955965	G	A	intronic	HMBS	.	.	.	.	.	.	.	.	.	.	.	.	.	.	.	.	.	.	.	.	.	.	.	.	.	.	.	.	.
chr11	118955965	118955965	G	C	intronic	HMBS	.	.	.	.	.	.	.	.	.	.	.	.	.	.	.	.	.	.	.	.	.	.	.	.	.	.	.	.	.
chr11	118955965	118955965	G	T	intronic	HMBS	.	.	.	.	.	.	.	.	.	.	.	.	.	.	.	.	.	.	.	.	.	.	.	.	.	.	.	.	.
chr11	118955966	118955966	G	A	intronic	HMBS	.	.	.	.	.	.	.	.	.	.	.	.	.	.	.	.	.	.	.	.	.	.	.	.	.	.	.	.	.
chr11	118955966	118955966	G	C	intronic	HMBS	.	.	.	.	.	.	.	.	.	.	.	.	.	.	.	.	.	.	.	.	.	.	.	.	.	.	.	.	.
chr11	118955966	118955966	G	T	intronic	HMBS	.	.	.	.	.	.	.	.	.	.	.	.	.	.	.	.	.	.	.	.	.	.	.	.	.	.	.	.	.
chr11	118955967	118955967	G	A	intronic	HMBS	.	.	.	.	.	.	.	.	.	.	.	.	.	.	.	.	.	.	.	.	.	.	.	.	.	.	.	.	.
chr11	118955967	118955967	G	C	intronic	HMBS	.	.	.	.	.	.	.	.	.	.	.	.	.	.	.	.	.	.	.	.	.	.	.	.	.	.	.	.	.
chr11	118955967	118955967	G	T	intronic	HMBS	.	.	.	.	.	.	.	.	.	.	.	.	.	.	.	.	.	.	.	.	.	.	.	.	.	.	.	.	.
chr11	118955968	118955968	A	G	intronic	HMBS	.	.	.	.	.	.	.	.	.	.	.	.	.	.	.	.	.	.	.	.	.	.	.	.	.	.	.	.	.
chr11	118955968	118955968	A	C	intronic	HMBS	.	.	.	.	.	.	.	.	.	.	.	.	.	.	.	.	.	.	.	.	.	.	.	.	.	.	.	.	.
chr11	118955968	118955968	A	T	intronic	HMBS	.	.	.	.	.	.	.	.	.	.	.	.	.	.	.	.	.	.	.	.	.	.	.	.	.	.	.	.	.
chr11	118955969	118955969	A	G	intronic	HMBS	.	.	.	.	.	.	.	.	.	.	.	.	.	.	.	.	.	.	.	.	.	.	.	.	.	.	.	.	.
chr11	118955969	118955969	A	C	intronic	HMBS	.	.	.	.	.	.	.	.	.	.	.	.	.	.	.	.	.	.	.	.	.	.	.	.	.	.	.	.	.
chr11	118955969	118955969	A	T	intronic	HMBS	.	.	.	.	.	.	.	.	.	.	.	.	.	.	.	.	.	.	.	.	.	.	.	.	.	.	.	.	.
chr11	118955970	118955970	A	G	intronic	HMBS	.	.	.	.	.	.	.	.	.	.	.	.	.	.	.	.	.	.	.	.	.	.	.	.	.	.	.	.	.
chr11	118955970	118955970	A	C	intronic	HMBS	.	.	.	.	.	.	.	.	.	.	.	.	.	.	.	.	.	.	.	.	.	.	.	.	.	.	.	.	.
chr11	118955970	118955970	A	T	intronic	HMBS	.	.	.	.	.	.	.	.	.	.	.	.	.	.	.	.	.	.	.	.	.	.	.	.	.	.	.	.	.
chr11	118955971	118955971	T	G	intronic	HMBS	.	.	.	.	.	.	.	.	.	.	.	.	.	.	.	.	.	.	.	.	.	.	.	.	.	.	.	.	.
chr11	118955971	118955971	T	C	intronic	HMBS	.	.	.	.	.	.	.	.	.	.	.	.	.	.	.	.	.	.	.	.	.	.	.	.	.	.	.	.	.
chr11	118955971	118955971	T	A	intronic	HMBS	.	.	.	.	.	.	.	.	.	.	.	.	.	.	.	.	.	.	.	.	.	.	.	.	.	.	.	.	.
chr11	118955972	118955972	C	A	intronic	HMBS	.	.	.	.	.	.	.	.	.	.	.	.	.	.	.	.	.	.	.	.	.	.	.	.	.	.	.	.	.
chr11	118955972	118955972	C	G	intronic	HMBS	.	.	.	.	.	.	.	.	.	.	.	.	.	.	.	.	.	.	.	.	.	.	.	.	.	.	.	.	.
chr11	118955972	118955972	C	T	intronic	HMBS	.	.	.	.	.	.	.	.	.	.	.	.	.	.	.	.	.	.	.	.	.	.	.	.	.	.	.	.	.
chr11	118955973	118955973	A	G	intronic	HMBS	.	.	.	.	.	.	.	.	.	.	.	.	.	.	.	.	.	.	.	.	.	.	.	.	.	.	.	.	.
chr11	118955973	118955973	A	C	intronic	HMBS	.	.	.	.	.	.	.	.	.	.	.	.	.	.	.	.	.	.	.	.	.	.	.	.	.	.	.	.	.
chr11	118955973	118955973	A	T	intronic	HMBS	.	.	.	.	.	.	.	.	.	.	.	.	.	.	.	.	.	.	.	.	.	.	.	.	.	.	.	.	.
chr11	118955974	118955974	G	A	intronic	HMBS	.	.	.	.	.	.	.	.	.	.	.	.	.	.	.	.	.	.	.	.	.	.	.	.	.	.	.	.	.
chr11	118955974	118955974	G	C	intronic	HMBS	.	.	.	.	.	.	.	.	.	.	.	.	.	.	.	.	.	.	.	.	.	.	.	.	.	.	.	.	.
chr11	118955974	118955974	G	T	intronic	HMBS	.	.	.	.	.	.	.	.	.	.	.	.	.	.	.	.	.	.	.	.	.	.	.	.	.	.	.	.	.
chr11	118955975	118955975	A	G	intronic	HMBS	.	.	.	.	.	.	.	.	.	.	.	.	.	.	.	.	.	.	.	.	.	.	.	.	.	.	.	.	.
chr11	118955975	118955975	A	C	intronic	HMBS	.	.	.	.	.	.	.	.	.	.	.	.	.	.	.	.	.	.	.	.	.	.	.	.	.	.	.	.	.
chr11	118955975	118955975	A	T	intronic	HMBS	.	.	.	.	.	.	.	.	.	.	.	.	.	.	.	.	.	.	.	.	.	.	.	.	.	.	.	.	.
chr11	118955976	118955976	G	A	intronic	HMBS	.	.	.	rs71482169	.	.	.	.	.	.	.	.	.	.	.	.	.	.	.	.	.	.	.	.	.	.	.	.	.
chr11	118955976	118955976	G	C	intronic	HMBS	.	.	.	.	.	.	.	.	.	.	.	.	.	.	.	.	.	.	.	.	.	.	.	.	.	.	.	.	.
chr11	118955976	118955976	G	T	intronic	HMBS	.	.	.	.	.	.	.	.	.	.	.	.	.	.	.	.	.	.	.	.	.	.	.	.	.	.	.	.	.
chr11	118955977	118955977	A	G	intronic	HMBS	.	.	.	.	.	.	.	.	.	.	.	.	.	.	.	.	.	.	.	.	.	.	.	.	.	.	.	.	.
chr11	118955977	118955977	A	C	intronic	HMBS	.	.	.	.	.	.	.	.	.	.	.	.	.	.	.	.	.	.	.	.	.	.	.	.	.	.	.	.	.
chr11	118955977	118955977	A	T	intronic	HMBS	.	.	.	.	.	.	.	.	.	.	.	.	.	.	.	.	.	.	.	.	.	.	.	.	.	.	.	.	.
chr11	118955978	118955978	G	A	intronic	HMBS	.	.	.	.	.	.	.	.	.	.	.	.	.	.	.	.	.	.	.	.	.	.	.	.	.	.	.	.	.
chr11	118955978	118955978	G	C	intronic	HMBS	.	.	.	.	.	.	.	.	.	.	.	.	.	.	.	.	.	.	.	.	.	.	.	.	.	.	.	.	.
chr11	118955978	118955978	G	T	intronic	HMBS	.	.	.	.	.	.	.	.	.	.	.	.	.	.	.	.	.	.	.	.	.	.	.	.	.	.	.	.	.
chr11	118955979	118955979	C	A	intronic	HMBS	.	.	.	.	.	.	.	.	.	.	.	.	.	.	.	.	.	.	.	.	.	.	.	.	.	.	.	.	.
chr11	118955979	118955979	C	G	intronic	HMBS	.	.	.	.	.	.	.	.	.	.	.	.	.	.	.	.	.	.	.	.	.	.	.	.	.	.	.	.	.
chr11	118955979	118955979	C	T	intronic	HMBS	.	.	.	.	.	.	.	.	.	.	.	.	.	.	.	.	.	.	.	.	.	.	.	.	.	.	.	.	.
chr11	118955980	118955980	G	A	intronic	HMBS	.	.	.	.	.	.	.	.	.	.	.	.	.	.	.	.	.	.	.	.	.	.	.	.	.	.	.	.	.
chr11	118955980	118955980	G	C	intronic	HMBS	.	.	.	.	.	.	.	.	.	.	.	.	.	.	.	.	.	.	.	.	.	.	.	.	.	.	.	.	.
chr11	118955980	118955980	G	T	intronic	HMBS	.	.	.	.	.	.	.	.	.	.	.	.	.	.	.	.	.	.	.	.	.	.	.	.	.	.	.	.	.
chr11	118955981	118955981	G	A	intronic	HMBS	.	.	.	.	.	.	.	.	.	.	.	.	.	.	.	.	.	.	.	.	.	.	.	.	.	.	.	.	.
chr11	118955981	118955981	G	C	intronic	HMBS	.	.	.	.	.	.	.	.	.	.	.	.	.	.	.	.	.	.	.	.	.	.	.	.	.	.	.	.	.
chr11	118955981	118955981	G	T	intronic	HMBS	.	.	.	.	.	.	.	.	.	.	.	.	.	.	.	.	.	.	.	.	.	.	.	.	.	.	.	.	.
chr11	118955982	118955982	T	G	intronic	HMBS	.	.	.	.	.	.	.	.	.	.	.	.	.	.	.	.	.	.	.	.	.	.	.	.	.	.	.	.	.
chr11	118955982	118955982	T	C	intronic	HMBS	.	.	.	.	.	.	.	.	.	.	.	.	.	.	.	.	.	.	.	.	.	.	.	.	.	.	.	.	.
chr11	118955982	118955982	T	A	intronic	HMBS	.	.	.	.	.	.	.	.	.	.	.	.	.	.	.	.	.	.	.	.	.	.	.	.	.	.	.	.	.
chr11	118955983	118955983	G	A	intronic	HMBS	.	.	.	.	.	.	.	.	.	.	.	.	.	.	.	.	.	.	.	.	.	.	.	.	.	.	.	.	.
chr11	118955983	118955983	G	C	intronic	HMBS	.	.	.	.	.	.	.	.	.	.	.	.	.	.	.	.	.	.	.	.	.	.	.	.	.	.	.	.	.
chr11	118955983	118955983	G	T	intronic	HMBS	.	.	.	.	.	.	.	.	.	.	.	.	.	.	.	.	.	.	.	.	.	.	.	.	.	.	.	.	.
chr11	118955984	118955984	A	G	intronic	HMBS	.	.	.	.	.	.	.	.	.	.	.	.	.	.	.	.	.	.	.	.	.	.	.	.	.	.	.	.	.
chr11	118955984	118955984	A	C	intronic	HMBS	.	.	.	.	.	.	.	.	.	.	.	.	.	.	.	.	.	.	.	.	.	.	.	.	.	.	.	.	.
chr11	118955984	118955984	A	T	intronic	HMBS	.	.	.	.	.	.	.	.	.	.	.	.	.	.	.	.	.	.	.	.	.	.	.	.	.	.	.	.	.
chr11	118955985	118955985	T	G	intronic	HMBS	.	.	.	.	.	.	.	.	.	.	.	.	.	.	.	.	.	.	.	.	.	.	.	.	.	.	.	.	.
chr11	118955985	118955985	T	C	intronic	HMBS	.	.	.	.	.	.	.	.	.	.	.	.	.	.	.	.	.	.	.	.	.	.	.	.	.	.	.	.	.
chr11	118955985	118955985	T	A	intronic	HMBS	.	.	.	.	.	.	.	.	.	.	.	.	.	.	.	.	.	.	.	.	.	.	.	.	.	.	.	.	.
chr11	118955986	118955986	A	G	intronic	HMBS	.	.	.	.	.	.	.	.	.	.	.	.	.	.	.	.	.	.	.	.	.	.	.	.	.	.	.	.	.
chr11	118955986	118955986	A	C	intronic	HMBS	.	.	.	.	.	.	.	.	.	.	.	.	.	.	.	.	.	.	.	.	.	.	.	.	.	.	.	.	.
chr11	118955986	118955986	A	T	intronic	HMBS	.	.	.	.	.	.	.	.	.	.	.	.	.	.	.	.	.	.	.	.	.	.	.	.	.	.	.	.	.
chr11	118955987	118955987	C	A	intronic	HMBS	.	.	.	.	.	.	.	.	.	.	.	.	.	.	.	.	.	.	.	.	.	.	.	.	.	.	.	.	.
chr11	118955987	118955987	C	G	intronic	HMBS	.	.	.	.	.	.	.	.	.	.	.	.	.	.	.	.	.	.	.	.	.	.	.	.	.	.	.	.	.
chr11	118955987	118955987	C	T	intronic	HMBS	.	.	.	.	.	.	.	.	.	.	.	.	.	.	.	.	.	.	.	.	.	.	.	.	.	.	.	.	.
chr11	118955988	118955988	T	G	intronic	HMBS	.	.	.	.	.	.	.	.	.	.	.	.	.	.	.	.	.	.	.	.	.	.	.	.	.	.	.	.	.
chr11	118955988	118955988	T	C	intronic	HMBS	.	.	.	.	.	.	.	.	.	.	.	.	.	.	.	.	.	.	.	.	.	.	.	.	.	.	.	.	.
chr11	118955988	118955988	T	A	intronic	HMBS	.	.	.	.	.	.	.	.	.	.	.	.	.	.	.	.	.	.	.	.	.	.	.	.	.	.	.	.	.
chr11	118955989	118955989	G	A	intronic	HMBS	.	.	.	.	.	.	.	.	.	.	.	.	.	.	.	.	.	.	.	.	.	.	.	.	.	.	.	.	.
chr11	118955989	118955989	G	C	intronic	HMBS	.	.	.	.	.	.	.	.	.	.	.	.	.	.	.	.	.	.	.	.	.	.	.	.	.	.	.	.	.
chr11	118955989	118955989	G	T	intronic	HMBS	.	.	.	.	.	.	.	.	.	.	.	.	.	.	.	.	.	.	.	.	.	.	.	.	.	.	.	.	.
chr11	118955990	118955990	G	A	intronic	HMBS	.	.	.	.	.	.	.	.	.	.	.	.	.	.	.	.	.	.	.	.	.	.	.	.	.	.	.	.	.
chr11	118955990	118955990	G	C	intronic	HMBS	.	.	.	.	.	.	.	.	.	.	.	.	.	.	.	.	.	.	.	.	.	.	.	.	.	.	.	.	.
chr11	118955990	118955990	G	T	intronic	HMBS	.	.	.	.	.	.	.	.	.	.	.	.	.	.	.	.	.	.	.	.	.	.	.	.	.	.	.	.	.
chr11	118955991	118955991	G	A	intronic	HMBS	.	.	.	.	.	.	.	.	.	.	.	.	.	.	.	.	.	.	.	.	.	.	.	.	.	.	.	.	.
chr11	118955991	118955991	G	C	intronic	HMBS	.	.	.	.	.	.	.	.	.	.	.	.	.	.	.	.	.	.	.	.	.	.	.	.	.	.	.	.	.
chr11	118955991	118955991	G	T	intronic	HMBS	.	.	.	.	.	.	.	.	.	.	.	.	.	.	.	.	.	.	.	.	.	.	.	.	.	.	.	.	.
chr11	118955992	118955992	T	G	intronic	HMBS	.	.	.	.	.	.	.	.	.	.	.	.	.	.	.	.	.	.	.	.	.	.	.	.	.	.	.	.	.
chr11	118955992	118955992	T	C	intronic	HMBS	.	.	.	.	.	.	.	.	.	.	.	.	.	.	.	.	.	.	.	.	.	.	.	.	.	.	.	.	.
chr11	118955992	118955992	T	A	intronic	HMBS	.	.	.	.	.	.	.	.	.	.	.	.	.	.	.	.	.	.	.	.	.	.	.	.	.	.	.	.	.
chr11	118955993	118955993	T	G	intronic	HMBS	.	.	.	.	.	.	.	.	.	.	.	.	.	.	.	.	.	.	.	.	.	.	.	.	.	.	.	.	.
chr11	118955993	118955993	T	C	intronic	HMBS	.	.	.	.	.	.	.	.	.	.	.	.	.	.	.	.	.	.	.	.	.	.	.	.	.	.	.	.	.
chr11	118955993	118955993	T	A	intronic	HMBS	.	.	.	.	.	.	.	.	.	.	.	.	.	.	.	.	.	.	.	.	.	.	.	.	.	.	.	.	.
chr11	118955994	118955994	A	G	intronic	HMBS	.	.	.	.	.	.	.	.	.	.	.	.	.	.	.	.	.	.	.	.	.	.	.	.	.	.	.	.	.
chr11	118955994	118955994	A	C	intronic	HMBS	.	.	.	.	.	.	.	.	.	.	.	.	.	.	.	.	.	.	.	.	.	.	.	.	.	.	.	.	.
chr11	118955994	118955994	A	T	intronic	HMBS	.	.	.	.	.	.	.	.	.	.	.	.	.	.	.	.	.	.	.	.	.	.	.	.	.	.	.	.	.
chr11	118955995	118955995	A	G	intronic	HMBS	.	.	.	.	.	.	.	.	.	.	.	.	.	.	.	.	.	.	.	.	.	.	.	.	.	.	.	.	.
chr11	118955995	118955995	A	C	intronic	HMBS	.	.	.	.	.	.	.	.	.	.	.	.	.	.	.	.	.	.	.	.	.	.	.	.	.	.	.	.	.
chr11	118955995	118955995	A	T	intronic	HMBS	.	.	.	.	.	.	.	.	.	.	.	.	.	.	.	.	.	.	.	.	.	.	.	.	.	.	.	.	.
chr11	118955996	118955996	G	A	intronic	HMBS	.	.	.	rs11602791	.	.	.	.	.	.	.	.	.	.	.	.	.	.	.	.	.	.	.	.	.	.	.	.	.
chr11	118955996	118955996	G	C	intronic	HMBS	.	.	.	.	.	.	.	.	.	.	.	.	.	.	.	.	.	.	.	.	.	.	.	.	.	.	.	.	.
chr11	118955996	118955996	G	T	intronic	HMBS	.	.	.	.	.	.	.	.	.	.	.	.	.	.	.	.	.	.	.	.	.	.	.	.	.	.	.	.	.
chr11	118955997	118955997	A	G	intronic	HMBS	.	.	.	.	.	.	.	.	.	.	.	.	.	.	.	.	.	.	.	.	.	.	.	.	.	.	.	.	.
chr11	118955997	118955997	A	C	intronic	HMBS	.	.	.	.	.	.	.	.	.	.	.	.	.	.	.	.	.	.	.	.	.	.	.	.	.	.	.	.	.
chr11	118955997	118955997	A	T	intronic	HMBS	.	.	.	.	.	.	.	.	.	.	.	.	.	.	.	.	.	.	.	.	.	.	.	.	.	.	.	.	.
chr11	118955998	118955998	G	A	intronic	HMBS	.	.	.	.	.	.	.	.	.	.	.	.	.	.	.	.	.	.	.	.	.	.	.	.	.	.	.	.	.
chr11	118955998	118955998	G	C	intronic	HMBS	.	.	.	.	.	.	.	.	.	.	.	.	.	.	.	.	.	.	.	.	.	.	.	.	.	.	.	.	.
chr11	118955998	118955998	G	T	intronic	HMBS	.	.	.	.	.	.	.	.	.	.	.	.	.	.	.	.	.	.	.	.	.	.	.	.	.	.	.	.	.
chr11	118955999	118955999	T	G	intronic	HMBS	.	.	.	.	.	.	.	.	.	.	.	.	.	.	.	.	.	.	.	.	.	.	.	.	.	.	.	.	.
chr11	118955999	118955999	T	C	intronic	HMBS	.	.	.	.	.	.	.	.	.	.	.	.	.	.	.	.	.	.	.	.	.	.	.	.	.	.	.	.	.
chr11	118955999	118955999	T	A	intronic	HMBS	.	.	.	.	.	.	.	.	.	.	.	.	.	.	.	.	.	.	.	.	.	.	.	.	.	.	.	.	.
chr11	118956000	118956000	G	A	intronic	HMBS	.	.	.	.	.	.	.	.	.	.	.	.	.	.	.	.	.	.	.	.	.	.	.	.	.	.	.	.	.
chr11	118956000	118956000	G	C	intronic	HMBS	.	.	.	.	.	.	.	.	.	.	.	.	.	.	.	.	.	.	.	.	.	.	.	.	.	.	.	.	.
chr11	118956000	118956000	G	T	intronic	HMBS	.	.	.	.	.	.	.	.	.	.	.	.	.	.	.	.	.	.	.	.	.	.	.	.	.	.	.	.	.
chr11	118956001	118956001	G	A	intronic	HMBS	.	.	.	.	.	.	.	.	.	.	.	.	.	.	.	.	.	.	.	.	.	.	.	.	.	.	.	.	.
chr11	118956001	118956001	G	C	intronic	HMBS	.	.	.	.	.	.	.	.	.	.	.	.	.	.	.	.	.	.	.	.	.	.	.	.	.	.	.	.	.
chr11	118956001	118956001	G	T	intronic	HMBS	.	.	.	.	.	.	.	.	.	.	.	.	.	.	.	.	.	.	.	.	.	.	.	.	.	.	.	.	.
chr11	118956002	118956002	A	G	intronic	HMBS	.	.	.	.	.	.	.	.	.	.	.	.	.	.	.	.	.	.	.	.	.	.	.	.	.	.	.	.	.
chr11	118956002	118956002	A	C	intronic	HMBS	.	.	.	.	.	.	.	.	.	.	.	.	.	.	.	.	.	.	.	.	.	.	.	.	.	.	.	.	.
chr11	118956002	118956002	A	T	intronic	HMBS	.	.	.	.	.	.	.	.	.	.	.	.	.	.	.	.	.	.	.	.	.	.	.	.	.	.	.	.	.
chr11	118956003	118956003	A	G	intronic	HMBS	.	.	.	.	.	.	.	.	.	.	.	.	.	.	.	.	.	.	.	.	.	.	.	.	.	.	.	.	.
chr11	118956003	118956003	A	C	intronic	HMBS	.	.	.	.	.	.	.	.	.	.	.	.	.	.	.	.	.	.	.	.	.	.	.	.	.	.	.	.	.
chr11	118956003	118956003	A	T	intronic	HMBS	.	.	.	.	.	.	.	.	.	.	.	.	.	.	.	.	.	.	.	.	.	.	.	.	.	.	.	.	.
chr11	118956004	118956004	G	A	intronic	HMBS	.	.	.	rs372696062	.	.	.	.	.	.	.	.	.	.	.	.	.	.	.	.	.	.	.	.	.	.	.	.	.
chr11	118956004	118956004	G	C	intronic	HMBS	.	.	.	.	.	.	.	.	.	.	.	.	.	.	.	.	.	.	.	.	.	.	.	.	.	.	.	.	.
chr11	118956004	118956004	G	T	intronic	HMBS	.	.	.	.	.	.	.	.	.	.	.	.	.	.	.	.	.	.	.	.	.	.	.	.	.	.	.	.	.
chr11	118956005	118956005	G	A	intronic	HMBS	.	.	.	.	.	.	.	.	.	.	.	.	.	.	.	.	.	.	.	.	.	.	.	.	.	.	.	.	.
chr11	118956005	118956005	G	C	intronic	HMBS	.	.	.	.	.	.	.	.	.	.	.	.	.	.	.	.	.	.	.	.	.	.	.	.	.	.	.	.	.
chr11	118956005	118956005	G	T	intronic	HMBS	.	.	.	.	.	.	.	.	.	.	.	.	.	.	.	.	.	.	.	.	.	.	.	.	.	.	.	.	.
chr11	118956006	118956006	A	G	intronic	HMBS	.	.	.	.	.	.	.	.	.	.	.	.	.	.	.	.	.	.	.	.	.	.	.	.	.	.	.	.	.
chr11	118956006	118956006	A	C	intronic	HMBS	.	.	.	.	.	.	.	.	.	.	.	.	.	.	.	.	.	.	.	.	.	.	.	.	.	.	.	.	.
chr11	118956006	118956006	A	T	intronic	HMBS	.	.	.	.	.	.	.	.	.	.	.	.	.	.	.	.	.	.	.	.	.	.	.	.	.	.	.	.	.
chr11	118956007	118956007	T	G	intronic	HMBS	.	.	.	.	.	.	.	.	.	.	.	.	.	.	.	.	.	.	.	.	.	.	.	.	.	.	.	.	.
chr11	118956007	118956007	T	C	intronic	HMBS	.	.	.	.	.	.	.	.	.	.	.	.	.	.	.	.	.	.	.	.	.	.	.	.	.	.	.	.	.
chr11	118956007	118956007	T	A	intronic	HMBS	.	.	.	.	.	.	.	.	.	.	.	.	.	.	.	.	.	.	.	.	.	.	.	.	.	.	.	.	.
chr11	118956008	118956008	T	G	intronic	HMBS	.	.	.	.	.	.	.	.	.	.	.	.	.	.	.	.	.	.	.	.	.	.	.	.	.	.	.	.	.
chr11	118956008	118956008	T	C	intronic	HMBS	.	.	.	.	.	.	.	.	.	.	.	.	.	.	.	.	.	.	.	.	.	.	.	.	.	.	.	.	.
chr11	118956008	118956008	T	A	intronic	HMBS	.	.	.	.	.	.	.	.	.	.	.	.	.	.	.	.	.	.	.	.	.	.	.	.	.	.	.	.	.
chr11	118956009	118956009	G	A	intronic	HMBS	.	.	.	.	.	.	.	.	.	.	.	.	.	.	.	.	.	.	.	.	.	.	.	.	.	.	.	.	.
chr11	118956009	118956009	G	C	intronic	HMBS	.	.	.	.	.	.	.	.	.	.	.	.	.	.	.	.	.	.	.	.	.	.	.	.	.	.	.	.	.
chr11	118956009	118956009	G	T	intronic	HMBS	.	.	.	.	.	.	.	.	.	.	.	.	.	.	.	.	.	.	.	.	.	.	.	.	.	.	.	.	.
chr11	118956010	118956010	T	G	intronic	HMBS	.	.	.	.	.	.	.	.	.	.	.	.	.	.	.	.	.	.	.	.	.	.	.	.	.	.	.	.	.
chr11	118956010	118956010	T	C	intronic	HMBS	.	.	.	.	.	.	.	.	.	.	.	.	.	.	.	.	.	.	.	.	.	.	.	.	.	.	.	.	.
chr11	118956010	118956010	T	A	intronic	HMBS	.	.	.	.	.	.	.	.	.	.	.	.	.	.	.	.	.	.	.	.	.	.	.	.	.	.	.	.	.
chr11	118956011	118956011	T	G	intronic	HMBS	.	.	.	.	.	.	.	.	.	.	.	.	.	.	.	.	.	.	.	.	.	.	.	.	.	.	.	.	.
chr11	118956011	118956011	T	C	intronic	HMBS	.	.	.	.	.	.	.	.	.	.	.	.	.	.	.	.	.	.	.	.	.	.	.	.	.	.	.	.	.
chr11	118956011	118956011	T	A	intronic	HMBS	.	.	.	.	.	.	.	.	.	.	.	.	.	.	.	.	.	.	.	.	.	.	.	.	.	.	.	.	.
chr11	118956012	118956012	T	G	intronic	HMBS	.	.	.	.	.	.	.	.	.	.	.	.	.	.	.	.	.	.	.	.	.	.	.	.	.	.	.	.	.
chr11	118956012	118956012	T	C	intronic	HMBS	.	.	.	.	.	.	.	.	.	.	.	.	.	.	.	.	.	.	.	.	.	.	.	.	.	.	.	.	.
chr11	118956012	118956012	T	A	intronic	HMBS	.	.	.	.	.	.	.	.	.	.	.	.	.	.	.	.	.	.	.	.	.	.	.	.	.	.	.	.	.
chr11	118956013	118956013	G	A	intronic	HMBS	.	.	.	.	.	.	.	.	.	.	.	.	.	.	.	.	.	.	.	.	.	.	.	.	.	.	.	.	.
chr11	118956013	118956013	G	C	intronic	HMBS	.	.	.	.	.	.	.	.	.	.	.	.	.	.	.	.	.	.	.	.	.	.	.	.	.	.	.	.	.
chr11	118956013	118956013	G	T	intronic	HMBS	.	.	.	.	.	.	.	.	.	.	.	.	.	.	.	.	.	.	.	.	.	.	.	.	.	.	.	.	.
chr11	118956014	118956014	G	A	intronic	HMBS	.	.	.	.	.	.	.	.	.	.	.	.	.	.	.	.	.	.	.	.	.	.	.	.	.	.	.	.	.
chr11	118956014	118956014	G	C	intronic	HMBS	.	.	.	.	.	.	.	.	.	.	.	.	.	.	.	.	.	.	.	.	.	.	.	.	.	.	.	.	.
chr11	118956014	118956014	G	T	intronic	HMBS	.	.	.	.	.	.	.	.	.	.	.	.	.	.	.	.	.	.	.	.	.	.	.	.	.	.	.	.	.
chr11	118956015	118956015	A	G	intronic	HMBS	.	.	.	.	.	.	.	.	.	.	.	.	.	.	.	.	.	.	.	.	.	.	.	.	.	.	.	.	.
chr11	118956015	118956015	A	C	intronic	HMBS	.	.	.	.	.	.	.	.	.	.	.	.	.	.	.	.	.	.	.	.	.	.	.	.	.	.	.	.	.
chr11	118956015	118956015	A	T	intronic	HMBS	.	.	.	.	.	.	.	.	.	.	.	.	.	.	.	.	.	.	.	.	.	.	.	.	.	.	.	.	.
chr11	118956016	118956016	A	G	intronic	HMBS	.	.	.	.	.	.	.	.	.	.	.	.	.	.	.	.	.	.	.	.	.	.	.	.	.	.	.	.	.
chr11	118956016	118956016	A	C	intronic	HMBS	.	.	.	.	.	.	.	.	.	.	.	.	.	.	.	.	.	.	.	.	.	.	.	.	.	.	.	.	.
chr11	118956016	118956016	A	T	intronic	HMBS	.	.	.	.	.	.	.	.	.	.	.	.	.	.	.	.	.	.	.	.	.	.	.	.	.	.	.	.	.
chr11	118956017	118956017	C	A	intronic	HMBS	.	.	.	.	.	.	.	.	.	.	.	.	.	.	.	.	.	.	.	.	.	.	.	.	.	.	.	.	.
chr11	118956017	118956017	C	G	intronic	HMBS	.	.	.	.	.	.	.	.	.	.	.	.	.	.	.	.	.	.	.	.	.	.	.	.	.	.	.	.	.
chr11	118956017	118956017	C	T	intronic	HMBS	.	.	.	.	.	.	.	.	.	.	.	.	.	.	.	.	.	.	.	.	.	.	.	.	.	.	.	.	.
chr11	118956018	118956018	G	A	intronic	HMBS	.	.	.	.	.	.	.	.	.	.	.	.	.	.	.	.	.	.	.	.	.	.	.	.	.	.	.	.	.
chr11	118956018	118956018	G	C	intronic	HMBS	.	.	.	.	.	.	.	.	.	.	.	.	.	.	.	.	.	.	.	.	.	.	.	.	.	.	.	.	.
chr11	118956018	118956018	G	T	intronic	HMBS	.	.	.	.	.	.	.	.	.	.	.	.	.	.	.	.	.	.	.	.	.	.	.	.	.	.	.	.	.
chr11	118956019	118956019	G	A	intronic	HMBS	.	.	.	.	.	.	.	.	.	.	.	.	.	.	.	.	.	.	.	.	.	.	.	.	.	.	.	.	.
chr11	118956019	118956019	G	C	intronic	HMBS	.	.	.	.	.	.	.	.	.	.	.	.	.	.	.	.	.	.	.	.	.	.	.	.	.	.	.	.	.
chr11	118956019	118956019	G	T	intronic	HMBS	.	.	.	.	.	.	.	.	.	.	.	.	.	.	.	.	.	.	.	.	.	.	.	.	.	.	.	.	.
chr11	118956020	118956020	A	G	intronic	HMBS	.	.	.	.	.	.	.	.	.	.	.	.	.	.	.	.	.	.	.	.	.	.	.	.	.	.	.	.	.
chr11	118956020	118956020	A	C	intronic	HMBS	.	.	.	.	.	.	.	.	.	.	.	.	.	.	.	.	.	.	.	.	.	.	.	.	.	.	.	.	.
chr11	118956020	118956020	A	T	intronic	HMBS	.	.	.	.	.	.	.	.	.	.	.	.	.	.	.	.	.	.	.	.	.	.	.	.	.	.	.	.	.
chr11	118956021	118956021	A	G	intronic	HMBS	.	.	.	.	.	.	.	.	.	.	.	.	.	.	.	.	.	.	.	.	.	.	.	.	.	.	.	.	.
chr11	118956021	118956021	A	C	intronic	HMBS	.	.	.	.	.	.	.	.	.	.	.	.	.	.	.	.	.	.	.	.	.	.	.	.	.	.	.	.	.
chr11	118956021	118956021	A	T	intronic	HMBS	.	.	.	.	.	.	.	.	.	.	.	.	.	.	.	.	.	.	.	.	.	.	.	.	.	.	.	.	.
chr11	118956022	118956022	C	A	intronic	HMBS	.	.	.	.	.	.	.	.	.	.	.	.	.	.	.	.	.	.	.	.	.	.	.	.	.	.	.	.	.
chr11	118956022	118956022	C	G	intronic	HMBS	.	.	.	.	.	.	.	.	.	.	.	.	.	.	.	.	.	.	.	.	.	.	.	.	.	.	.	.	.
chr11	118956022	118956022	C	T	intronic	HMBS	.	.	.	.	.	.	.	.	.	.	.	.	.	.	.	.	.	.	.	.	.	.	.	.	.	.	.	.	.
chr11	118956023	118956023	T	G	intronic	HMBS	.	.	.	.	.	.	.	.	.	.	.	.	.	.	.	.	.	.	.	.	.	.	.	.	.	.	.	.	.
chr11	118956023	118956023	T	C	intronic	HMBS	.	.	.	.	.	.	.	.	.	.	.	.	.	.	.	.	.	.	.	.	.	.	.	.	.	.	.	.	.
chr11	118956023	118956023	T	A	intronic	HMBS	.	.	.	.	.	.	.	.	.	.	.	.	.	.	.	.	.	.	.	.	.	.	.	.	.	.	.	.	.
chr11	118956024	118956024	C	A	intronic	HMBS	.	.	.	.	.	.	.	.	.	.	.	.	.	.	.	.	.	.	.	.	.	.	.	.	.	.	.	.	.
chr11	118956024	118956024	C	G	intronic	HMBS	.	.	.	.	.	.	.	.	.	.	.	.	.	.	.	.	.	.	.	.	.	.	.	.	.	.	.	.	.
chr11	118956024	118956024	C	T	intronic	HMBS	.	.	.	.	.	.	.	.	.	.	.	.	.	.	.	.	.	.	.	.	.	.	.	.	.	.	.	.	.
chr11	118956025	118956025	C	A	intronic	HMBS	.	.	.	.	.	.	.	.	.	.	.	.	.	.	.	.	.	.	.	.	.	.	.	.	.	.	.	.	.
chr11	118956025	118956025	C	G	intronic	HMBS	.	.	.	.	.	.	.	.	.	.	.	.	.	.	.	.	.	.	.	.	.	.	.	.	.	.	.	.	.
chr11	118956025	118956025	C	T	intronic	HMBS	.	.	.	.	.	.	.	.	.	.	.	.	.	.	.	.	.	.	.	.	.	.	.	.	.	.	.	.	.
chr11	118956026	118956026	G	A	intronic	HMBS	.	.	.	.	.	.	.	.	.	.	.	.	.	.	.	.	.	.	.	.	.	.	.	.	.	.	.	.	.
chr11	118956026	118956026	G	C	intronic	HMBS	.	.	.	.	.	.	.	.	.	.	.	.	.	.	.	.	.	.	.	.	.	.	.	.	.	.	.	.	.
chr11	118956026	118956026	G	T	intronic	HMBS	.	.	.	.	.	.	.	.	.	.	.	.	.	.	.	.	.	.	.	.	.	.	.	.	.	.	.	.	.
chr11	118956027	118956027	G	A	intronic	HMBS	.	.	.	.	.	.	.	.	.	.	.	.	.	.	.	.	.	.	.	.	.	.	.	.	.	.	.	.	.
chr11	118956027	118956027	G	C	intronic	HMBS	.	.	.	.	.	.	.	.	.	.	.	.	.	.	.	.	.	.	.	.	.	.	.	.	.	.	.	.	.
chr11	118956027	118956027	G	T	intronic	HMBS	.	.	.	.	.	.	.	.	.	.	.	.	.	.	.	.	.	.	.	.	.	.	.	.	.	.	.	.	.
chr11	118956028	118956028	T	G	intronic	HMBS	.	.	.	.	.	.	.	.	.	.	.	.	.	.	.	.	.	.	.	.	.	.	.	.	.	.	.	.	.
chr11	118956028	118956028	T	C	intronic	HMBS	.	.	.	.	.	.	.	.	.	.	.	.	.	.	.	.	.	.	.	.	.	.	.	.	.	.	.	.	.
chr11	118956028	118956028	T	A	intronic	HMBS	.	.	.	.	.	.	.	.	.	.	.	.	.	.	.	.	.	.	.	.	.	.	.	.	.	.	.	.	.
chr11	118956029	118956029	C	A	intronic	HMBS	.	.	.	.	.	.	.	.	.	.	.	.	.	.	.	.	.	.	.	.	.	.	.	.	.	.	.	.	.
chr11	118956029	118956029	C	G	intronic	HMBS	.	.	.	.	.	.	.	.	.	.	.	.	.	.	.	.	.	.	.	.	.	.	.	.	.	.	.	.	.
chr11	118956029	118956029	C	T	intronic	HMBS	.	.	.	.	.	.	.	.	.	.	.	.	.	.	.	.	.	.	.	.	.	.	.	.	.	.	.	.	.
chr11	118956030	118956030	C	A	intronic	HMBS	.	.	.	.	.	.	.	.	.	.	.	.	.	.	.	.	.	.	.	.	.	.	.	.	.	.	.	.	.
chr11	118956030	118956030	C	G	intronic	HMBS	.	.	.	.	.	.	.	.	.	.	.	.	.	.	.	.	.	.	.	.	.	.	.	.	.	.	.	.	.
chr11	118956030	118956030	C	T	intronic	HMBS	.	.	.	.	.	.	.	.	.	.	.	.	.	.	.	.	.	.	.	.	.	.	.	.	.	.	.	.	.
chr11	118956031	118956031	C	A	intronic	HMBS	.	.	.	.	.	.	.	.	.	.	.	.	.	.	.	.	.	.	.	.	.	.	.	.	.	.	.	.	.
chr11	118956031	118956031	C	G	intronic	HMBS	.	.	.	.	.	.	.	.	.	.	.	.	.	.	.	.	.	.	.	.	.	.	.	.	.	.	.	.	.
chr11	118956031	118956031	C	T	intronic	HMBS	.	.	.	.	.	.	.	.	.	.	.	.	.	.	.	.	.	.	.	.	.	.	.	.	.	.	.	.	.
chr11	118956032	118956032	T	G	intronic	HMBS	.	.	.	.	.	.	.	.	.	.	.	.	.	.	.	.	.	.	.	.	.	.	.	.	.	.	.	.	.
chr11	118956032	118956032	T	C	intronic	HMBS	.	.	.	.	.	.	.	.	.	.	.	.	.	.	.	.	.	.	.	.	.	.	.	.	.	.	.	.	.
chr11	118956032	118956032	T	A	intronic	HMBS	.	.	.	.	.	.	.	.	.	.	.	.	.	.	.	.	.	.	.	.	.	.	.	.	.	.	.	.	.
chr11	118956033	118956033	G	A	intronic	HMBS	.	.	.	.	.	.	.	.	.	.	.	.	.	.	.	.	.	.	.	.	.	.	.	.	.	.	.	.	.
chr11	118956033	118956033	G	C	intronic	HMBS	.	.	.	.	.	.	.	.	.	.	.	.	.	.	.	.	.	.	.	.	.	.	.	.	.	.	.	.	.
chr11	118956033	118956033	G	T	intronic	HMBS	.	.	.	.	.	.	.	.	.	.	.	.	.	.	.	.	.	.	.	.	.	.	.	.	.	.	.	.	.
chr11	118956034	118956034	C	A	intronic	HMBS	.	.	.	.	.	.	.	.	.	.	.	.	.	.	.	.	.	.	.	.	.	.	.	.	.	.	.	.	.
chr11	118956034	118956034	C	G	intronic	HMBS	.	.	.	.	.	.	.	.	.	.	.	.	.	.	.	.	.	.	.	.	.	.	.	.	.	.	.	.	.
chr11	118956034	118956034	C	T	intronic	HMBS	.	.	.	.	.	.	.	.	.	.	.	.	.	.	.	.	.	.	.	.	.	.	.	.	.	.	.	.	.
chr11	118956035	118956035	G	A	intronic	HMBS	.	.	.	.	.	.	.	.	.	.	.	.	.	.	.	.	.	.	.	.	.	.	.	.	.	.	.	.	.
chr11	118956035	118956035	G	C	intronic	HMBS	.	.	.	.	.	.	.	.	.	.	.	.	.	.	.	.	.	.	.	.	.	.	.	.	.	.	.	.	.
chr11	118956035	118956035	G	T	intronic	HMBS	.	.	.	.	.	.	.	.	.	.	.	.	.	.	.	.	.	.	.	.	.	.	.	.	.	.	.	.	.
chr11	118956036	118956036	G	A	intronic	HMBS	.	.	.	.	.	.	.	.	.	.	.	.	.	.	.	.	.	.	.	.	.	.	.	.	.	.	.	.	.
chr11	118956036	118956036	G	C	intronic	HMBS	.	.	.	.	.	.	.	.	.	.	.	.	.	.	.	.	.	.	.	.	.	.	.	.	.	.	.	.	.
chr11	118956036	118956036	G	T	intronic	HMBS	.	.	.	.	.	.	.	.	.	.	.	.	.	.	.	.	.	.	.	.	.	.	.	.	.	.	.	.	.
chr11	118956037	118956037	G	A	intronic	HMBS	.	.	.	.	.	.	.	.	.	.	.	.	.	.	.	.	.	.	.	.	.	.	.	.	.	.	.	.	.
chr11	118956037	118956037	G	C	intronic	HMBS	.	.	.	.	.	.	.	.	.	.	.	.	.	.	.	.	.	.	.	.	.	.	.	.	.	.	.	.	.
chr11	118956037	118956037	G	T	intronic	HMBS	.	.	.	.	.	.	.	.	.	.	.	.	.	.	.	.	.	.	.	.	.	.	.	.	.	.	.	.	.
chr11	118956038	118956038	C	A	intronic	HMBS	.	.	.	.	.	.	.	.	.	.	.	.	.	.	.	.	.	.	.	.	.	.	.	.	.	.	.	.	.
chr11	118956038	118956038	C	G	intronic	HMBS	.	.	.	.	.	.	.	.	.	.	.	.	.	.	.	.	.	.	.	.	.	.	.	.	.	.	.	.	.
chr11	118956038	118956038	C	T	intronic	HMBS	.	.	.	.	.	.	.	.	.	.	.	.	.	.	.	.	.	.	.	.	.	.	.	.	.	.	.	.	.
chr11	118956039	118956039	A	G	intronic	HMBS	.	.	.	.	.	.	.	.	.	.	.	.	.	.	.	.	.	.	.	.	.	.	.	.	.	.	.	.	.
chr11	118956039	118956039	A	C	intronic	HMBS	.	.	.	.	.	.	.	.	.	.	.	.	.	.	.	.	.	.	.	.	.	.	.	.	.	.	.	.	.
chr11	118956039	118956039	A	T	intronic	HMBS	.	.	.	.	.	.	.	.	.	.	.	.	.	.	.	.	.	.	.	.	.	.	.	.	.	.	.	.	.
chr11	118956040	118956040	T	G	intronic	HMBS	.	.	.	.	.	.	.	.	.	.	.	.	.	.	.	.	.	.	.	.	.	.	.	.	.	.	.	.	.
chr11	118956040	118956040	T	C	intronic	HMBS	.	.	.	.	.	.	.	.	.	.	.	.	.	.	.	.	.	.	.	.	.	.	.	.	.	.	.	.	.
chr11	118956040	118956040	T	A	intronic	HMBS	.	.	.	.	.	.	.	.	.	.	.	.	.	.	.	.	.	.	.	.	.	.	.	.	.	.	.	.	.
chr11	118956041	118956041	C	A	intronic	HMBS	.	.	.	.	.	.	.	.	.	.	.	.	.	.	.	.	.	.	.	.	.	.	.	.	.	.	.	.	.
chr11	118956041	118956041	C	G	intronic	HMBS	.	.	.	.	.	.	.	.	.	.	.	.	.	.	.	.	.	.	.	.	.	.	.	.	.	.	.	.	.
chr11	118956041	118956041	C	T	intronic	HMBS	.	.	.	.	.	.	.	.	.	.	.	.	.	.	.	.	.	.	.	.	.	.	.	.	.	.	.	.	.
chr11	118956042	118956042	T	G	intronic	HMBS	.	.	.	.	.	.	.	.	.	.	.	.	.	.	.	.	.	.	.	.	.	.	.	.	.	.	.	.	.
chr11	118956042	118956042	T	C	intronic	HMBS	.	.	.	.	.	.	.	.	.	.	.	.	.	.	.	.	.	.	.	.	.	.	.	.	.	.	.	.	.
chr11	118956042	118956042	T	A	intronic	HMBS	.	.	.	.	.	.	.	.	.	.	.	.	.	.	.	.	.	.	.	.	.	.	.	.	.	.	.	.	.
chr11	118956043	118956043	G	A	intronic	HMBS	.	.	.	.	.	.	.	.	.	.	.	.	.	.	.	.	.	.	.	.	.	.	.	.	.	.	.	.	.
chr11	118956043	118956043	G	C	intronic	HMBS	.	.	.	.	.	.	.	.	.	.	.	.	.	.	.	.	.	.	.	.	.	.	.	.	.	.	.	.	.
chr11	118956043	118956043	G	T	intronic	HMBS	.	.	.	.	.	.	.	.	.	.	.	.	.	.	.	.	.	.	.	.	.	.	.	.	.	.	.	.	.
chr11	118956044	118956044	G	A	intronic	HMBS	.	.	.	.	.	.	.	.	.	.	.	.	.	.	.	.	.	.	.	.	.	.	.	.	.	.	.	.	.
chr11	118956044	118956044	G	C	intronic	HMBS	.	.	.	.	.	.	.	.	.	.	.	.	.	.	.	.	.	.	.	.	.	.	.	.	.	.	.	.	.
chr11	118956044	118956044	G	T	intronic	HMBS	.	.	.	.	.	.	.	.	.	.	.	.	.	.	.	.	.	.	.	.	.	.	.	.	.	.	.	.	.
chr11	118956045	118956045	G	A	intronic	HMBS	.	.	.	.	.	.	.	.	.	.	.	.	.	.	.	.	.	.	.	.	.	.	.	.	.	.	.	.	.
chr11	118956045	118956045	G	C	intronic	HMBS	.	.	.	.	.	.	.	.	.	.	.	.	.	.	.	.	.	.	.	.	.	.	.	.	.	.	.	.	.
chr11	118956045	118956045	G	T	intronic	HMBS	.	.	.	.	.	.	.	.	.	.	.	.	.	.	.	.	.	.	.	.	.	.	.	.	.	.	.	.	.
chr11	118956046	118956046	T	G	intronic	HMBS	.	.	.	.	.	.	.	.	.	.	.	.	.	.	.	.	.	.	.	.	.	.	.	.	.	.	.	.	.
chr11	118956046	118956046	T	C	intronic	HMBS	.	.	.	.	.	.	.	.	.	.	.	.	.	.	.	.	.	.	.	.	.	.	.	.	.	.	.	.	.
chr11	118956046	118956046	T	A	intronic	HMBS	.	.	.	.	.	.	.	.	.	.	.	.	.	.	.	.	.	.	.	.	.	.	.	.	.	.	.	.	.
chr11	118956047	118956047	G	A	intronic	HMBS	.	.	.	.	.	.	.	.	.	.	.	.	.	.	.	.	.	.	.	.	.	.	.	.	.	.	.	.	.
chr11	118956047	118956047	G	C	intronic	HMBS	.	.	.	.	.	.	.	.	.	.	.	.	.	.	.	.	.	.	.	.	.	.	.	.	.	.	.	.	.
chr11	118956047	118956047	G	T	intronic	HMBS	.	.	.	.	.	.	.	.	.	.	.	.	.	.	.	.	.	.	.	.	.	.	.	.	.	.	.	.	.
chr11	118956048	118956048	G	A	intronic	HMBS	.	.	.	.	.	.	.	.	.	.	.	.	.	.	.	.	.	.	.	.	.	.	.	.	.	.	.	.	.
chr11	118956048	118956048	G	C	intronic	HMBS	.	.	.	.	.	.	.	.	.	.	.	.	.	.	.	.	.	.	.	.	.	.	.	.	.	.	.	.	.
chr11	118956048	118956048	G	T	intronic	HMBS	.	.	.	.	.	.	.	.	.	.	.	.	.	.	.	.	.	.	.	.	.	.	.	.	.	.	.	.	.
chr11	118956049	118956049	G	A	intronic	HMBS	.	.	.	.	.	.	.	.	.	.	.	.	.	.	.	.	.	.	.	.	.	.	.	.	.	.	.	.	.
chr11	118956049	118956049	G	C	intronic	HMBS	.	.	.	.	.	.	.	.	.	.	.	.	.	.	.	.	.	.	.	.	.	.	.	.	.	.	.	.	.
chr11	118956049	118956049	G	T	intronic	HMBS	.	.	.	.	.	.	.	.	.	.	.	.	.	.	.	.	.	.	.	.	.	.	.	.	.	.	.	.	.
chr11	118956050	118956050	A	G	intronic	HMBS	.	.	.	.	.	.	.	.	.	.	.	.	.	.	.	.	.	.	.	.	.	.	.	.	.	.	.	.	.
chr11	118956050	118956050	A	C	intronic	HMBS	.	.	.	.	.	.	.	.	.	.	.	.	.	.	.	.	.	.	.	.	.	.	.	.	.	.	.	.	.
chr11	118956050	118956050	A	T	intronic	HMBS	.	.	.	.	.	.	.	.	.	.	.	.	.	.	.	.	.	.	.	.	.	.	.	.	.	.	.	.	.
chr11	118956051	118956051	T	G	intronic	HMBS	.	.	.	.	.	.	.	.	.	.	.	.	.	.	.	.	.	.	.	.	.	.	.	.	.	.	.	.	.
chr11	118956051	118956051	T	C	intronic	HMBS	.	.	.	.	.	.	.	.	.	.	.	.	.	.	.	.	.	.	.	.	.	.	.	.	.	.	.	.	.
chr11	118956051	118956051	T	A	intronic	HMBS	.	.	.	.	.	.	.	.	.	.	.	.	.	.	.	.	.	.	.	.	.	.	.	.	.	.	.	.	.
chr11	118956052	118956052	T	G	intronic	HMBS	.	.	.	.	.	.	.	.	.	.	.	.	.	.	.	.	.	.	.	.	.	.	.	.	.	.	.	.	.
chr11	118956052	118956052	T	C	intronic	HMBS	.	.	.	.	.	.	.	.	.	.	.	.	.	.	.	.	.	.	.	.	.	.	.	.	.	.	.	.	.
chr11	118956052	118956052	T	A	intronic	HMBS	.	.	.	.	.	.	.	.	.	.	.	.	.	.	.	.	.	.	.	.	.	.	.	.	.	.	.	.	.
chr11	118956053	118956053	C	A	intronic	HMBS	.	.	.	.	.	.	.	.	.	.	.	.	.	.	.	.	.	.	.	.	.	.	.	.	.	.	.	.	.
chr11	118956053	118956053	C	G	intronic	HMBS	.	.	.	.	.	.	.	.	.	.	.	.	.	.	.	.	.	.	.	.	.	.	.	.	.	.	.	.	.
chr11	118956053	118956053	C	T	intronic	HMBS	.	.	.	.	.	.	.	.	.	.	.	.	.	.	.	.	.	.	.	.	.	.	.	.	.	.	.	.	.
chr11	118956054	118956054	C	A	intronic	HMBS	.	.	.	.	.	.	.	.	.	.	.	.	.	.	.	.	.	.	.	.	.	.	.	.	.	.	.	.	.
chr11	118956054	118956054	C	G	intronic	HMBS	.	.	.	.	.	.	.	.	.	.	.	.	.	.	.	.	.	.	.	.	.	.	.	.	.	.	.	.	.
chr11	118956054	118956054	C	T	intronic	HMBS	.	.	.	.	.	.	.	.	.	.	.	.	.	.	.	.	.	.	.	.	.	.	.	.	.	.	.	.	.
chr11	118956055	118956055	C	A	intronic	HMBS	.	.	.	.	.	.	.	.	.	.	.	.	.	.	.	.	.	.	.	.	.	.	.	.	.	.	.	.	.
chr11	118956055	118956055	C	G	intronic	HMBS	.	.	.	.	.	.	.	.	.	.	.	.	.	.	.	.	.	.	.	.	.	.	.	.	.	.	.	.	.
chr11	118956055	118956055	C	T	intronic	HMBS	.	.	.	.	.	.	.	.	.	.	.	.	.	.	.	.	.	.	.	.	.	.	.	.	.	.	.	.	.
chr11	118956056	118956056	A	G	intronic	HMBS	.	.	.	.	.	.	.	.	.	.	.	.	.	.	.	.	.	.	.	.	.	.	.	.	.	.	.	.	.
chr11	118956056	118956056	A	C	intronic	HMBS	.	.	.	.	.	.	.	.	.	.	.	.	.	.	.	.	.	.	.	.	.	.	.	.	.	.	.	.	.
chr11	118956056	118956056	A	T	intronic	HMBS	.	.	.	.	.	.	.	.	.	.	.	.	.	.	.	.	.	.	.	.	.	.	.	.	.	.	.	.	.
chr11	118956057	118956057	T	G	intronic	HMBS	.	.	.	.	.	.	.	.	.	.	.	.	.	.	.	.	.	.	.	.	.	.	.	.	.	.	.	.	.
chr11	118956057	118956057	T	C	intronic	HMBS	.	.	.	.	.	.	.	.	.	.	.	.	.	.	.	.	.	.	.	.	.	.	.	.	.	.	.	.	.
chr11	118956057	118956057	T	A	intronic	HMBS	.	.	.	.	.	.	.	.	.	.	.	.	.	.	.	.	.	.	.	.	.	.	.	.	.	.	.	.	.
chr11	118956058	118956058	C	A	intronic	HMBS	.	.	.	.	.	.	.	.	.	.	.	.	.	.	.	.	.	.	.	.	.	.	.	.	.	.	.	.	.
chr11	118956058	118956058	C	G	intronic	HMBS	.	.	.	.	.	.	.	.	.	.	.	.	.	.	.	.	.	.	.	.	.	.	.	.	.	.	.	.	.
chr11	118956058	118956058	C	T	intronic	HMBS	.	.	.	.	.	.	.	.	.	.	.	.	.	.	.	.	.	.	.	.	.	.	.	.	.	.	.	.	.
chr11	118956059	118956059	A	G	intronic	HMBS	.	.	.	.	.	.	.	.	.	.	.	.	.	.	.	.	.	.	.	.	.	.	.	.	.	.	.	.	.
chr11	118956059	118956059	A	C	intronic	HMBS	.	.	.	.	.	.	.	.	.	.	.	.	.	.	.	.	.	.	.	.	.	.	.	.	.	.	.	.	.
chr11	118956059	118956059	A	T	intronic	HMBS	.	.	.	.	.	.	.	.	.	.	.	.	.	.	.	.	.	.	.	.	.	.	.	.	.	.	.	.	.
chr11	118956060	118956060	G	A	intronic	HMBS	.	.	.	.	.	.	.	.	.	.	.	.	.	.	.	.	.	.	.	.	.	.	.	.	.	.	.	.	.
chr11	118956060	118956060	G	C	intronic	HMBS	.	.	.	.	.	.	.	.	.	.	.	.	.	.	.	.	.	.	.	.	.	.	.	.	.	.	.	.	.
chr11	118956060	118956060	G	T	intronic	HMBS	.	.	.	.	.	.	.	.	.	.	.	.	.	.	.	.	.	.	.	.	.	.	.	.	.	.	.	.	.
chr11	118956061	118956061	G	A	intronic	HMBS	.	.	.	.	.	.	.	.	.	.	.	.	.	.	.	.	.	.	.	.	.	.	.	.	.	.	.	.	.
chr11	118956061	118956061	G	C	intronic	HMBS	.	.	.	.	.	.	.	.	.	.	.	.	.	.	.	.	.	.	.	.	.	.	.	.	.	.	.	.	.
chr11	118956061	118956061	G	T	intronic	HMBS	.	.	.	.	.	.	.	.	.	.	.	.	.	.	.	.	.	.	.	.	.	.	.	.	.	.	.	.	.
chr11	118956062	118956062	C	A	intronic	HMBS	.	.	.	.	.	.	.	.	.	.	.	.	.	.	.	.	.	.	.	.	.	.	.	.	.	.	.	.	.
chr11	118956062	118956062	C	G	intronic	HMBS	.	.	.	.	.	.	.	.	.	.	.	.	.	.	.	.	.	.	.	.	.	.	.	.	.	.	.	.	.
chr11	118956062	118956062	C	T	intronic	HMBS	.	.	.	.	.	.	.	.	.	.	.	.	.	.	.	.	.	.	.	.	.	.	.	.	.	.	.	.	.
chr11	118956063	118956063	C	A	intronic	HMBS	.	.	.	.	.	.	.	.	.	.	.	.	.	.	.	.	.	.	.	.	.	.	.	.	.	.	.	.	.
chr11	118956063	118956063	C	G	intronic	HMBS	.	.	.	.	.	.	.	.	.	.	.	.	.	.	.	.	.	.	.	.	.	.	.	.	.	.	.	.	.
chr11	118956063	118956063	C	T	intronic	HMBS	.	.	.	.	.	.	.	.	.	.	.	.	.	.	.	.	.	.	.	.	.	.	.	.	.	.	.	.	.
chr11	118956064	118956064	T	G	intronic	HMBS	.	.	.	.	.	.	.	.	.	.	.	.	.	.	.	.	.	.	.	.	.	.	.	.	.	.	.	.	.
chr11	118956064	118956064	T	C	intronic	HMBS	.	.	.	.	.	.	.	.	.	.	.	.	.	.	.	.	.	.	.	.	.	.	.	.	.	.	.	.	.
chr11	118956064	118956064	T	A	intronic	HMBS	.	.	.	.	.	.	.	.	.	.	.	.	.	.	.	.	.	.	.	.	.	.	.	.	.	.	.	.	.
chr11	118956065	118956065	G	A	intronic	HMBS	.	.	.	.	.	.	.	.	.	.	.	.	.	.	.	.	.	.	.	.	.	.	.	.	.	.	.	.	.
chr11	118956065	118956065	G	C	intronic	HMBS	.	.	.	.	.	.	.	.	.	.	.	.	.	.	.	.	.	.	.	.	.	.	.	.	.	.	.	.	.
chr11	118956065	118956065	G	T	intronic	HMBS	.	.	.	.	.	.	.	.	.	.	.	.	.	.	.	.	.	.	.	.	.	.	.	.	.	.	.	.	.
chr11	118956066	118956066	G	A	intronic	HMBS	.	.	.	.	.	.	.	.	.	.	.	.	.	.	.	.	.	.	.	.	.	.	.	.	.	.	.	.	.
chr11	118956066	118956066	G	C	intronic	HMBS	.	.	.	.	.	.	.	.	.	.	.	.	.	.	.	.	.	.	.	.	.	.	.	.	.	.	.	.	.
chr11	118956066	118956066	G	T	intronic	HMBS	.	.	.	.	.	.	.	.	.	.	.	.	.	.	.	.	.	.	.	.	.	.	.	.	.	.	.	.	.
chr11	118956067	118956067	G	A	intronic	HMBS	.	.	.	.	.	.	.	.	.	.	.	.	.	.	.	.	.	.	.	.	.	.	.	.	.	.	.	.	.
chr11	118956067	118956067	G	C	intronic	HMBS	.	.	.	.	.	.	.	.	.	.	.	.	.	.	.	.	.	.	.	.	.	.	.	.	.	.	.	.	.
chr11	118956067	118956067	G	T	intronic	HMBS	.	.	.	.	.	.	.	.	.	.	.	.	.	.	.	.	.	.	.	.	.	.	.	.	.	.	.	.	.
chr11	118956068	118956068	A	G	intronic	HMBS	.	.	.	.	.	.	.	.	.	.	.	.	.	.	.	.	.	.	.	.	.	.	.	.	.	.	.	.	.
chr11	118956068	118956068	A	C	intronic	HMBS	.	.	.	.	.	.	.	.	.	.	.	.	.	.	.	.	.	.	.	.	.	.	.	.	.	.	.	.	.
chr11	118956068	118956068	A	T	intronic	HMBS	.	.	.	.	.	.	.	.	.	.	.	.	.	.	.	.	.	.	.	.	.	.	.	.	.	.	.	.	.
chr11	118956069	118956069	T	G	intronic	HMBS	.	.	.	.	.	.	.	.	.	.	.	.	.	.	.	.	.	.	.	.	.	.	.	.	.	.	.	.	.
chr11	118956069	118956069	T	C	intronic	HMBS	.	.	.	.	.	.	.	.	.	.	.	.	.	.	.	.	.	.	.	.	.	.	.	.	.	.	.	.	.
chr11	118956069	118956069	T	A	intronic	HMBS	.	.	.	.	.	.	.	.	.	.	.	.	.	.	.	.	.	.	.	.	.	.	.	.	.	.	.	.	.
chr11	118956070	118956070	G	A	intronic	HMBS	.	.	.	.	.	.	.	.	.	.	.	.	.	.	.	.	.	.	.	.	.	.	.	.	.	.	.	.	.
chr11	118956070	118956070	G	C	intronic	HMBS	.	.	.	.	.	.	.	.	.	.	.	.	.	.	.	.	.	.	.	.	.	.	.	.	.	.	.	.	.
chr11	118956070	118956070	G	T	intronic	HMBS	.	.	.	.	.	.	.	.	.	.	.	.	.	.	.	.	.	.	.	.	.	.	.	.	.	.	.	.	.
chr11	118956071	118956071	C	A	intronic	HMBS	.	.	.	.	.	.	.	.	.	.	.	.	.	.	.	.	.	.	.	.	.	.	.	.	.	.	.	.	.
chr11	118956071	118956071	C	G	intronic	HMBS	.	.	.	.	.	.	.	.	.	.	.	.	.	.	.	.	.	.	.	.	.	.	.	.	.	.	.	.	.
chr11	118956071	118956071	C	T	intronic	HMBS	.	.	.	.	.	.	.	.	.	.	.	.	.	.	.	.	.	.	.	.	.	.	.	.	.	.	.	.	.
chr11	118956072	118956072	A	G	intronic	HMBS	.	.	.	.	.	.	.	.	.	.	.	.	.	.	.	.	.	.	.	.	.	.	.	.	.	.	.	.	.
chr11	118956072	118956072	A	C	intronic	HMBS	.	.	.	.	.	.	.	.	.	.	.	.	.	.	.	.	.	.	.	.	.	.	.	.	.	.	.	.	.
chr11	118956072	118956072	A	T	intronic	HMBS	.	.	.	.	.	.	.	.	.	.	.	.	.	.	.	.	.	.	.	.	.	.	.	.	.	.	.	.	.
chr11	118956073	118956073	C	A	intronic	HMBS	.	.	.	.	.	.	.	.	.	.	.	.	.	.	.	.	.	.	.	.	.	.	.	.	.	.	.	.	.
chr11	118956073	118956073	C	G	intronic	HMBS	.	.	.	.	.	.	.	.	.	.	.	.	.	.	.	.	.	.	.	.	.	.	.	.	.	.	.	.	.
chr11	118956073	118956073	C	T	intronic	HMBS	.	.	.	.	.	.	.	.	.	.	.	.	.	.	.	.	.	.	.	.	.	.	.	.	.	.	.	.	.
chr11	118956074	118956074	G	A	intronic	HMBS	.	.	.	.	.	.	.	.	.	.	.	.	.	.	.	.	.	.	.	.	.	.	.	.	.	.	.	.	.
chr11	118956074	118956074	G	C	intronic	HMBS	.	.	.	.	.	.	.	.	.	.	.	.	.	.	.	.	.	.	.	.	.	.	.	.	.	.	.	.	.
chr11	118956074	118956074	G	T	intronic	HMBS	.	.	.	.	.	.	.	.	.	.	.	.	.	.	.	.	.	.	.	.	.	.	.	.	.	.	.	.	.
chr11	118956075	118956075	G	A	intronic	HMBS	.	.	.	.	.	.	.	.	.	.	.	.	.	.	.	.	.	.	.	.	.	.	.	.	.	.	.	.	.
chr11	118956075	118956075	G	C	intronic	HMBS	.	.	.	.	.	.	.	.	.	.	.	.	.	.	.	.	.	.	.	.	.	.	.	.	.	.	.	.	.
chr11	118956075	118956075	G	T	intronic	HMBS	.	.	.	.	.	.	.	.	.	.	.	.	.	.	.	.	.	.	.	.	.	.	.	.	.	.	.	.	.
chr11	118956076	118956076	C	A	intronic	HMBS	.	.	.	.	.	.	.	.	.	.	.	.	.	.	.	.	.	.	.	.	.	.	.	.	.	.	.	.	.
chr11	118956076	118956076	C	G	intronic	HMBS	.	.	.	.	.	.	.	.	.	.	.	.	.	.	.	.	.	.	.	.	.	.	.	.	.	.	.	.	.
chr11	118956076	118956076	C	T	intronic	HMBS	.	.	.	.	.	.	.	.	.	.	.	.	.	.	.	.	.	.	.	.	.	.	.	.	.	.	.	.	.
chr11	118956077	118956077	T	G	intronic	HMBS	.	.	.	.	.	.	.	.	.	.	.	.	.	.	.	.	.	.	.	.	.	.	.	.	.	.	.	.	.
chr11	118956077	118956077	T	C	intronic	HMBS	.	.	.	.	.	.	.	.	.	.	.	.	.	.	.	.	.	.	.	.	.	.	.	.	.	.	.	.	.
chr11	118956077	118956077	T	A	intronic	HMBS	.	.	.	.	.	.	.	.	.	.	.	.	.	.	.	.	.	.	.	.	.	.	.	.	.	.	.	.	.
chr11	118956078	118956078	C	A	intronic	HMBS	.	.	.	.	.	.	.	.	.	.	.	.	.	.	.	.	.	.	.	.	.	.	.	.	.	.	.	.	.
chr11	118956078	118956078	C	G	intronic	HMBS	.	.	.	.	.	.	.	.	.	.	.	.	.	.	.	.	.	.	.	.	.	.	.	.	.	.	.	.	.
chr11	118956078	118956078	C	T	intronic	HMBS	.	.	.	.	.	.	.	.	.	.	.	.	.	.	.	.	.	.	.	.	.	.	.	.	.	.	.	.	.
chr11	118956079	118956079	T	G	intronic	HMBS	.	.	.	.	.	.	.	.	.	.	.	.	.	.	.	.	.	.	.	.	.	.	.	.	.	.	.	.	.
chr11	118956079	118956079	T	C	intronic	HMBS	.	.	.	.	.	.	.	.	.	.	.	.	.	.	.	.	.	.	.	.	.	.	.	.	.	.	.	.	.
chr11	118956079	118956079	T	A	intronic	HMBS	.	.	.	.	.	.	.	.	.	.	.	.	.	.	.	.	.	.	.	.	.	.	.	.	.	.	.	.	.
chr11	118956080	118956080	A	G	intronic	HMBS	.	.	.	.	.	.	.	.	.	.	.	.	.	.	.	.	.	.	.	.	.	.	.	.	.	.	.	.	.
chr11	118956080	118956080	A	C	intronic	HMBS	.	.	.	.	.	.	.	.	.	.	.	.	.	.	.	.	.	.	.	.	.	.	.	.	.	.	.	.	.
chr11	118956080	118956080	A	T	intronic	HMBS	.	.	.	.	.	.	.	.	.	.	.	.	.	.	.	.	.	.	.	.	.	.	.	.	.	.	.	.	.
chr11	118956081	118956081	G	A	intronic	HMBS	.	.	.	.	.	.	.	.	.	.	.	.	.	.	.	.	.	.	.	.	.	.	.	.	.	.	.	.	.
chr11	118956081	118956081	G	C	intronic	HMBS	.	.	.	.	.	.	.	.	.	.	.	.	.	.	.	.	.	.	.	.	.	.	.	.	.	.	.	.	.
chr11	118956081	118956081	G	T	intronic	HMBS	.	.	.	.	.	.	.	.	.	.	.	.	.	.	.	.	.	.	.	.	.	.	.	.	.	.	.	.	.
chr11	118956082	118956082	A	G	intronic	HMBS	.	.	.	.	.	.	.	.	.	.	.	.	.	.	.	.	.	.	.	.	.	.	.	.	.	.	.	.	.
chr11	118956082	118956082	A	C	intronic	HMBS	.	.	.	.	.	.	.	.	.	.	.	.	.	.	.	.	.	.	.	.	.	.	.	.	.	.	.	.	.
chr11	118956082	118956082	A	T	intronic	HMBS	.	.	.	.	.	.	.	.	.	.	.	.	.	.	.	.	.	.	.	.	.	.	.	.	.	.	.	.	.
chr11	118956083	118956083	T	G	intronic	HMBS	.	.	.	.	.	.	.	.	.	.	.	.	.	.	.	.	.	.	.	.	.	.	.	.	.	.	.	.	.
chr11	118956083	118956083	T	C	intronic	HMBS	.	.	.	.	.	.	.	.	.	.	.	.	.	.	.	.	.	.	.	.	.	.	.	.	.	.	.	.	.
chr11	118956083	118956083	T	A	intronic	HMBS	.	.	.	.	.	.	.	.	.	.	.	.	.	.	.	.	.	.	.	.	.	.	.	.	.	.	.	.	.
chr11	118956084	118956084	T	G	intronic	HMBS	.	.	.	.	.	.	.	.	.	.	.	.	.	.	.	.	.	.	.	.	.	.	.	.	.	.	.	.	.
chr11	118956084	118956084	T	C	intronic	HMBS	.	.	.	.	.	.	.	.	.	.	.	.	.	.	.	.	.	.	.	.	.	.	.	.	.	.	.	.	.
chr11	118956084	118956084	T	A	intronic	HMBS	.	.	.	.	.	.	.	.	.	.	.	.	.	.	.	.	.	.	.	.	.	.	.	.	.	.	.	.	.
chr11	118956085	118956085	T	G	intronic	HMBS	.	.	.	.	.	.	.	.	.	.	.	.	.	.	.	.	.	.	.	.	.	.	.	.	.	.	.	.	.
chr11	118956085	118956085	T	C	intronic	HMBS	.	.	.	.	.	.	.	.	.	.	.	.	.	.	.	.	.	.	.	.	.	.	.	.	.	.	.	.	.
chr11	118956085	118956085	T	A	intronic	HMBS	.	.	.	.	.	.	.	.	.	.	.	.	.	.	.	.	.	.	.	.	.	.	.	.	.	.	.	.	.
chr11	118956086	118956086	A	G	intronic	HMBS	.	.	.	.	.	.	.	.	.	.	.	.	.	.	.	.	.	.	.	.	.	.	.	.	.	.	.	.	.
chr11	118956086	118956086	A	C	intronic	HMBS	.	.	.	.	.	.	.	.	.	.	.	.	.	.	.	.	.	.	.	.	.	.	.	.	.	.	.	.	.
chr11	118956086	118956086	A	T	intronic	HMBS	.	.	.	.	.	.	.	.	.	.	.	.	.	.	.	.	.	.	.	.	.	.	.	.	.	.	.	.	.
chr11	118956087	118956087	G	A	intronic	HMBS	.	.	.	.	.	.	.	.	.	.	.	.	.	.	.	.	.	.	.	.	.	.	.	.	.	.	.	.	.
chr11	118956087	118956087	G	C	intronic	HMBS	.	.	.	.	.	.	.	.	.	.	.	.	.	.	.	.	.	.	.	.	.	.	.	.	.	.	.	.	.
chr11	118956087	118956087	G	T	intronic	HMBS	.	.	.	.	.	.	.	.	.	.	.	.	.	.	.	.	.	.	.	.	.	.	.	.	.	.	.	.	.
chr11	118956088	118956088	T	G	intronic	HMBS	.	.	.	.	.	.	.	.	.	.	.	.	.	.	.	.	.	.	.	.	.	.	.	.	.	.	.	.	.
chr11	118956088	118956088	T	C	intronic	HMBS	.	.	.	.	.	.	.	.	.	.	.	.	.	.	.	.	.	.	.	.	.	.	.	.	.	.	.	.	.
chr11	118956088	118956088	T	A	intronic	HMBS	.	.	.	.	.	.	.	.	.	.	.	.	.	.	.	.	.	.	.	.	.	.	.	.	.	.	.	.	.
chr11	118956089	118956089	G	A	intronic	HMBS	.	.	.	.	.	.	.	.	.	.	.	.	.	.	.	.	.	.	.	.	.	.	.	.	.	.	.	.	.
chr11	118956089	118956089	G	C	intronic	HMBS	.	.	.	.	.	.	.	.	.	.	.	.	.	.	.	.	.	.	.	.	.	.	.	.	.	.	.	.	.
chr11	118956089	118956089	G	T	intronic	HMBS	.	.	.	.	.	.	.	.	.	.	.	.	.	.	.	.	.	.	.	.	.	.	.	.	.	.	.	.	.
chr11	118956090	118956090	A	G	intronic	HMBS	.	.	.	.	.	.	.	.	.	.	.	.	.	.	.	.	.	.	.	.	.	.	.	.	.	.	.	.	.
chr11	118956090	118956090	A	C	intronic	HMBS	.	.	.	.	.	.	.	.	.	.	.	.	.	.	.	.	.	.	.	.	.	.	.	.	.	.	.	.	.
chr11	118956090	118956090	A	T	intronic	HMBS	.	.	.	.	.	.	.	.	.	.	.	.	.	.	.	.	.	.	.	.	.	.	.	.	.	.	.	.	.
chr11	118956091	118956091	C	A	intronic	HMBS	.	.	.	.	.	.	.	.	.	.	.	.	.	.	.	.	.	.	.	.	.	.	.	.	.	.	.	.	.
chr11	118956091	118956091	C	G	intronic	HMBS	.	.	.	.	.	.	.	.	.	.	.	.	.	.	.	.	.	.	.	.	.	.	.	.	.	.	.	.	.
chr11	118956091	118956091	C	T	intronic	HMBS	.	.	.	.	.	.	.	.	.	.	.	.	.	.	.	.	.	.	.	.	.	.	.	.	.	.	.	.	.
chr11	118956092	118956092	C	A	intronic	HMBS	.	.	.	.	.	.	.	.	.	.	.	.	.	.	.	.	.	.	.	.	.	.	.	.	.	.	.	.	.
chr11	118956092	118956092	C	G	intronic	HMBS	.	.	.	.	.	.	.	.	.	.	.	.	.	.	.	.	.	.	.	.	.	.	.	.	.	.	.	.	.
chr11	118956092	118956092	C	T	intronic	HMBS	.	.	.	.	.	.	.	.	.	.	.	.	.	.	.	.	.	.	.	.	.	.	.	.	.	.	.	.	.
chr11	118956093	118956093	C	A	intronic	HMBS	.	.	.	.	.	.	.	.	.	.	.	.	.	.	.	.	.	.	.	.	.	.	.	.	.	.	.	.	.
chr11	118956093	118956093	C	G	intronic	HMBS	.	.	.	.	.	.	.	.	.	.	.	.	.	.	.	.	.	.	.	.	.	.	.	.	.	.	.	.	.
chr11	118956093	118956093	C	T	intronic	HMBS	.	.	.	.	.	.	.	.	.	.	.	.	.	.	.	.	.	.	.	.	.	.	.	.	.	.	.	.	.
chr11	118956094	118956094	A	G	intronic	HMBS	.	.	.	.	.	.	.	.	.	.	.	.	.	.	.	.	.	.	.	.	.	.	.	.	.	.	.	.	.
chr11	118956094	118956094	A	C	intronic	HMBS	.	.	.	.	.	.	.	.	.	.	.	.	.	.	.	.	.	.	.	.	.	.	.	.	.	.	.	.	.
chr11	118956094	118956094	A	T	intronic	HMBS	.	.	.	.	.	.	.	.	.	.	.	.	.	.	.	.	.	.	.	.	.	.	.	.	.	.	.	.	.
chr11	118956095	118956095	G	A	intronic	HMBS	.	.	.	.	.	.	.	.	.	.	.	.	.	.	.	.	.	.	.	.	.	.	.	.	.	.	.	.	.
chr11	118956095	118956095	G	C	intronic	HMBS	.	.	.	.	.	.	.	.	.	.	.	.	.	.	.	.	.	.	.	.	.	.	.	.	.	.	.	.	.
chr11	118956095	118956095	G	T	intronic	HMBS	.	.	.	.	.	.	.	.	.	.	.	.	.	.	.	.	.	.	.	.	.	.	.	.	.	.	.	.	.
chr11	118956096	118956096	A	G	intronic	HMBS	.	.	.	.	.	.	.	.	.	.	.	.	.	.	.	.	.	.	.	.	.	.	.	.	.	.	.	.	.
chr11	118956096	118956096	A	C	intronic	HMBS	.	.	.	.	.	.	.	.	.	.	.	.	.	.	.	.	.	.	.	.	.	.	.	.	.	.	.	.	.
chr11	118956096	118956096	A	T	intronic	HMBS	.	.	.	.	.	.	.	.	.	.	.	.	.	.	.	.	.	.	.	.	.	.	.	.	.	.	.	.	.
chr11	118956097	118956097	C	A	intronic	HMBS	.	.	.	.	.	.	.	.	.	.	.	.	.	.	.	.	.	.	.	.	.	.	.	.	.	.	.	.	.
chr11	118956097	118956097	C	G	intronic	HMBS	.	.	.	.	.	.	.	.	.	.	.	.	.	.	.	.	.	.	.	.	.	.	.	.	.	.	.	.	.
chr11	118956097	118956097	C	T	intronic	HMBS	.	.	.	.	.	.	.	.	.	.	.	.	.	.	.	.	.	.	.	.	.	.	.	.	.	.	.	.	.
chr11	118956098	118956098	C	A	intronic	HMBS	.	.	.	.	.	.	.	.	.	.	.	.	.	.	.	.	.	.	.	.	.	.	.	.	.	.	.	.	.
chr11	118956098	118956098	C	G	intronic	HMBS	.	.	.	.	.	.	.	.	.	.	.	.	.	.	.	.	.	.	.	.	.	.	.	.	.	.	.	.	.
chr11	118956098	118956098	C	T	intronic	HMBS	.	.	.	.	.	.	.	.	.	.	.	.	.	.	.	.	.	.	.	.	.	.	.	.	.	.	.	.	.
chr11	118956099	118956099	A	G	intronic	HMBS	.	.	.	.	.	.	.	.	.	.	.	.	.	.	.	.	.	.	.	.	.	.	.	.	.	.	.	.	.
chr11	118956099	118956099	A	C	intronic	HMBS	.	.	.	.	.	.	.	.	.	.	.	.	.	.	.	.	.	.	.	.	.	.	.	.	.	.	.	.	.
chr11	118956099	118956099	A	T	intronic	HMBS	.	.	.	.	.	.	.	.	.	.	.	.	.	.	.	.	.	.	.	.	.	.	.	.	.	.	.	.	.
chr11	118956100	118956100	A	G	intronic	HMBS	.	.	.	.	.	.	.	.	.	.	.	.	.	.	.	.	.	.	.	.	.	.	.	.	.	.	.	.	.
chr11	118956100	118956100	A	C	intronic	HMBS	.	.	.	.	.	.	.	.	.	.	.	.	.	.	.	.	.	.	.	.	.	.	.	.	.	.	.	.	.
chr11	118956100	118956100	A	T	intronic	HMBS	.	.	.	.	.	.	.	.	.	.	.	.	.	.	.	.	.	.	.	.	.	.	.	.	.	.	.	.	.
chr11	118956101	118956101	G	A	intronic	HMBS	.	.	.	.	.	.	.	.	.	.	.	.	.	.	.	.	.	.	.	.	.	.	.	.	.	.	.	.	.
chr11	118956101	118956101	G	C	intronic	HMBS	.	.	.	.	.	.	.	.	.	.	.	.	.	.	.	.	.	.	.	.	.	.	.	.	.	.	.	.	.
chr11	118956101	118956101	G	T	intronic	HMBS	.	.	.	.	.	.	.	.	.	.	.	.	.	.	.	.	.	.	.	.	.	.	.	.	.	.	.	.	.
chr11	118956102	118956102	A	G	intronic	HMBS	.	.	.	.	.	.	.	.	.	.	.	.	.	.	.	.	.	.	.	.	.	.	.	.	.	.	.	.	.
chr11	118956102	118956102	A	C	intronic	HMBS	.	.	.	.	.	.	.	.	.	.	.	.	.	.	.	.	.	.	.	.	.	.	.	.	.	.	.	.	.
chr11	118956102	118956102	A	T	intronic	HMBS	.	.	.	.	.	.	.	.	.	.	.	.	.	.	.	.	.	.	.	.	.	.	.	.	.	.	.	.	.
chr11	118956103	118956103	A	G	intronic	HMBS	.	.	.	.	.	.	.	.	.	.	.	.	.	.	.	.	.	.	.	.	.	.	.	.	.	.	.	.	.
chr11	118956103	118956103	A	C	intronic	HMBS	.	.	.	.	.	.	.	.	.	.	.	.	.	.	.	.	.	.	.	.	.	.	.	.	.	.	.	.	.
chr11	118956103	118956103	A	T	intronic	HMBS	.	.	.	.	.	.	.	.	.	.	.	.	.	.	.	.	.	.	.	.	.	.	.	.	.	.	.	.	.
chr11	118956104	118956104	C	A	intronic	HMBS	.	.	.	.	.	.	.	.	.	.	.	.	.	.	.	.	.	.	.	.	.	.	.	.	.	.	.	.	.
chr11	118956104	118956104	C	G	intronic	HMBS	.	.	.	.	.	.	.	.	.	.	.	.	.	.	.	.	.	.	.	.	.	.	.	.	.	.	.	.	.
chr11	118956104	118956104	C	T	intronic	HMBS	.	.	.	.	.	.	.	.	.	.	.	.	.	.	.	.	.	.	.	.	.	.	.	.	.	.	.	.	.
chr11	118956105	118956105	G	A	intronic	HMBS	.	.	.	.	.	.	.	.	.	.	.	.	.	.	.	.	.	.	.	.	.	.	.	.	.	.	.	.	.
chr11	118956105	118956105	G	C	intronic	HMBS	.	.	.	.	.	.	.	.	.	.	.	.	.	.	.	.	.	.	.	.	.	.	.	.	.	.	.	.	.
chr11	118956105	118956105	G	T	intronic	HMBS	.	.	.	.	.	.	.	.	.	.	.	.	.	.	.	.	.	.	.	.	.	.	.	.	.	.	.	.	.
chr11	118956106	118956106	T	G	intronic	HMBS	.	.	.	.	.	.	.	.	.	.	.	.	.	.	.	.	.	.	.	.	.	.	.	.	.	.	.	.	.
chr11	118956106	118956106	T	C	intronic	HMBS	.	.	.	.	.	.	.	.	.	.	.	.	.	.	.	.	.	.	.	.	.	.	.	.	.	.	.	.	.
chr11	118956106	118956106	T	A	intronic	HMBS	.	.	.	.	.	.	.	.	.	.	.	.	.	.	.	.	.	.	.	.	.	.	.	.	.	.	.	.	.
chr11	118956107	118956107	T	G	intronic	HMBS	.	.	.	.	.	.	.	.	.	.	.	.	.	.	.	.	.	.	.	.	.	.	.	.	.	.	.	.	.
chr11	118956107	118956107	T	C	intronic	HMBS	.	.	.	.	.	.	.	.	.	.	.	.	.	.	.	.	.	.	.	.	.	.	.	.	.	.	.	.	.
chr11	118956107	118956107	T	A	intronic	HMBS	.	.	.	.	.	.	.	.	.	.	.	.	.	.	.	.	.	.	.	.	.	.	.	.	.	.	.	.	.
chr11	118956108	118956108	C	A	intronic	HMBS	.	.	.	.	.	.	.	.	.	.	.	.	.	.	.	.	.	.	.	.	.	.	.	.	.	.	.	.	.
chr11	118956108	118956108	C	G	intronic	HMBS	.	.	.	.	.	.	.	.	.	.	.	.	.	.	.	.	.	.	.	.	.	.	.	.	.	.	.	.	.
chr11	118956108	118956108	C	T	intronic	HMBS	.	.	.	.	.	.	.	.	.	.	.	.	.	.	.	.	.	.	.	.	.	.	.	.	.	.	.	.	.
chr11	118956109	118956109	G	A	intronic	HMBS	.	.	.	.	.	.	.	.	.	.	.	.	.	.	.	.	.	.	.	.	.	.	.	.	.	.	.	.	.
chr11	118956109	118956109	G	C	intronic	HMBS	.	.	.	.	.	.	.	.	.	.	.	.	.	.	.	.	.	.	.	.	.	.	.	.	.	.	.	.	.
chr11	118956109	118956109	G	T	intronic	HMBS	.	.	.	.	.	.	.	.	.	.	.	.	.	.	.	.	.	.	.	.	.	.	.	.	.	.	.	.	.
chr11	118956110	118956110	T	G	intronic	HMBS	.	.	.	.	.	.	.	.	.	.	.	.	.	.	.	.	.	.	.	.	.	.	.	.	.	.	.	.	.
chr11	118956110	118956110	T	C	intronic	HMBS	.	.	.	.	.	.	.	.	.	.	.	.	.	.	.	.	.	.	.	.	.	.	.	.	.	.	.	.	.
chr11	118956110	118956110	T	A	intronic	HMBS	.	.	.	.	.	.	.	.	.	.	.	.	.	.	.	.	.	.	.	.	.	.	.	.	.	.	.	.	.
chr11	118956111	118956111	C	A	intronic	HMBS	.	.	.	.	.	.	.	.	.	.	.	.	.	.	.	.	.	.	.	.	.	.	.	.	.	.	.	.	.
chr11	118956111	118956111	C	G	intronic	HMBS	.	.	.	.	.	.	.	.	.	.	.	.	.	.	.	.	.	.	.	.	.	.	.	.	.	.	.	.	.
chr11	118956111	118956111	C	T	intronic	HMBS	.	.	.	.	.	.	.	.	.	.	.	.	.	.	.	.	.	.	.	.	.	.	.	.	.	.	.	.	.
chr11	118956112	118956112	T	G	intronic	HMBS	.	.	.	.	.	.	.	.	.	.	.	.	.	.	.	.	.	.	.	.	.	.	.	.	.	.	.	.	.
chr11	118956112	118956112	T	C	intronic	HMBS	.	.	.	.	.	.	.	.	.	.	.	.	.	.	.	.	.	.	.	.	.	.	.	.	.	.	.	.	.
chr11	118956112	118956112	T	A	intronic	HMBS	.	.	.	.	.	.	.	.	.	.	.	.	.	.	.	.	.	.	.	.	.	.	.	.	.	.	.	.	.
chr11	118956113	118956113	A	G	intronic	HMBS	.	.	.	.	.	.	.	.	.	.	.	.	.	.	.	.	.	.	.	.	.	.	.	.	.	.	.	.	.
chr11	118956113	118956113	A	C	intronic	HMBS	.	.	.	.	.	.	.	.	.	.	.	.	.	.	.	.	.	.	.	.	.	.	.	.	.	.	.	.	.
chr11	118956113	118956113	A	T	intronic	HMBS	.	.	.	.	.	.	.	.	.	.	.	.	.	.	.	.	.	.	.	.	.	.	.	.	.	.	.	.	.
chr11	118956114	118956114	C	A	intronic	HMBS	.	.	.	.	.	.	.	.	.	.	.	.	.	.	.	.	.	.	.	.	.	.	.	.	.	.	.	.	.
chr11	118956114	118956114	C	G	intronic	HMBS	.	.	.	.	.	.	.	.	.	.	.	.	.	.	.	.	.	.	.	.	.	.	.	.	.	.	.	.	.
chr11	118956114	118956114	C	T	intronic	HMBS	.	.	.	.	.	.	.	.	.	.	.	.	.	.	.	.	.	.	.	.	.	.	.	.	.	.	.	.	.
chr11	118956115	118956115	A	G	intronic	HMBS	.	.	.	.	.	.	.	.	.	.	.	.	.	.	.	.	.	.	.	.	.	.	.	.	.	.	.	.	.
chr11	118956115	118956115	A	C	intronic	HMBS	.	.	.	.	.	.	.	.	.	.	.	.	.	.	.	.	.	.	.	.	.	.	.	.	.	.	.	.	.
chr11	118956115	118956115	A	T	intronic	HMBS	.	.	.	.	.	.	.	.	.	.	.	.	.	.	.	.	.	.	.	.	.	.	.	.	.	.	.	.	.
chr11	118956116	118956116	C	A	intronic	HMBS	.	.	.	.	.	.	.	.	.	.	.	.	.	.	.	.	.	.	.	.	.	.	.	.	.	.	.	.	.
chr11	118956116	118956116	C	G	intronic	HMBS	.	.	.	.	.	.	.	.	.	.	.	.	.	.	.	.	.	.	.	.	.	.	.	.	.	.	.	.	.
chr11	118956116	118956116	C	T	intronic	HMBS	.	.	.	.	.	.	.	.	.	.	.	.	.	.	.	.	.	.	.	.	.	.	.	.	.	.	.	.	.
chr11	118956117	118956117	A	G	intronic	HMBS	.	.	.	.	.	.	.	.	.	.	.	.	.	.	.	.	.	.	.	.	.	.	.	.	.	.	.	.	.
chr11	118956117	118956117	A	C	intronic	HMBS	.	.	.	.	.	.	.	.	.	.	.	.	.	.	.	.	.	.	.	.	.	.	.	.	.	.	.	.	.
chr11	118956117	118956117	A	T	intronic	HMBS	.	.	.	.	.	.	.	.	.	.	.	.	.	.	.	.	.	.	.	.	.	.	.	.	.	.	.	.	.
chr11	118956118	118956118	G	A	intronic	HMBS	.	.	.	.	.	.	.	.	.	.	.	.	.	.	.	.	.	.	.	.	.	.	.	.	.	.	.	.	.
chr11	118956118	118956118	G	C	intronic	HMBS	.	.	.	.	.	.	.	.	.	.	.	.	.	.	.	.	.	.	.	.	.	.	.	.	.	.	.	.	.
chr11	118956118	118956118	G	T	intronic	HMBS	.	.	.	.	.	.	.	.	.	.	.	.	.	.	.	.	.	.	.	.	.	.	.	.	.	.	.	.	.
chr11	118956119	118956119	A	G	intronic	HMBS	.	.	.	.	.	.	.	.	.	.	.	.	.	.	.	.	.	.	.	.	.	.	.	.	.	.	.	.	.
chr11	118956119	118956119	A	C	intronic	HMBS	.	.	.	.	.	.	.	.	.	.	.	.	.	.	.	.	.	.	.	.	.	.	.	.	.	.	.	.	.
chr11	118956119	118956119	A	T	intronic	HMBS	.	.	.	.	.	.	.	.	.	.	.	.	.	.	.	.	.	.	.	.	.	.	.	.	.	.	.	.	.
chr11	118956120	118956120	C	A	intronic	HMBS	.	.	.	.	.	.	.	.	.	.	.	.	.	.	.	.	.	.	.	.	.	.	.	.	.	.	.	.	.
chr11	118956120	118956120	C	G	intronic	HMBS	.	.	.	.	.	.	.	.	.	.	.	.	.	.	.	.	.	.	.	.	.	.	.	.	.	.	.	.	.
chr11	118956120	118956120	C	T	intronic	HMBS	.	.	.	.	.	.	.	.	.	.	.	.	.	.	.	.	.	.	.	.	.	.	.	.	.	.	.	.	.
chr11	118956121	118956121	G	A	intronic	HMBS	.	.	.	.	.	.	.	.	.	.	.	.	.	.	.	.	.	.	.	.	.	.	.	.	.	.	.	.	.
chr11	118956121	118956121	G	C	intronic	HMBS	.	.	.	.	.	.	.	.	.	.	.	.	.	.	.	.	.	.	.	.	.	.	.	.	.	.	.	.	.
chr11	118956121	118956121	G	T	intronic	HMBS	.	.	.	.	.	.	.	.	.	.	.	.	.	.	.	.	.	.	.	.	.	.	.	.	.	.	.	.	.
chr11	118956122	118956122	G	A	intronic	HMBS	.	.	.	.	.	.	.	.	.	.	.	.	.	.	.	.	.	.	.	.	.	.	.	.	.	.	.	.	.
chr11	118956122	118956122	G	C	intronic	HMBS	.	.	.	.	.	.	.	.	.	.	.	.	.	.	.	.	.	.	.	.	.	.	.	.	.	.	.	.	.
chr11	118956122	118956122	G	T	intronic	HMBS	.	.	.	.	.	.	.	.	.	.	.	.	.	.	.	.	.	.	.	.	.	.	.	.	.	.	.	.	.
chr11	118956123	118956123	G	A	intronic	HMBS	.	.	.	.	.	.	.	.	.	.	.	.	.	.	.	.	.	.	.	.	.	.	.	.	.	.	.	.	.
chr11	118956123	118956123	G	C	intronic	HMBS	.	.	.	.	.	.	.	.	.	.	.	.	.	.	.	.	.	.	.	.	.	.	.	.	.	.	.	.	.
chr11	118956123	118956123	G	T	intronic	HMBS	.	.	.	.	.	.	.	.	.	.	.	.	.	.	.	.	.	.	.	.	.	.	.	.	.	.	.	.	.
chr11	118956124	118956124	G	A	intronic	HMBS	.	.	.	.	.	.	.	.	.	.	.	.	.	.	.	.	.	.	.	.	.	.	.	.	.	.	.	.	.
chr11	118956124	118956124	G	C	intronic	HMBS	.	.	.	.	.	.	.	.	.	.	.	.	.	.	.	.	.	.	.	.	.	.	.	.	.	.	.	.	.
chr11	118956124	118956124	G	T	intronic	HMBS	.	.	.	.	.	.	.	.	.	.	.	.	.	.	.	.	.	.	.	.	.	.	.	.	.	.	.	.	.
chr11	118956125	118956125	T	G	intronic	HMBS	.	.	.	.	.	.	.	.	.	.	.	.	.	.	.	.	.	.	.	.	.	.	.	.	.	.	.	.	.
chr11	118956125	118956125	T	C	intronic	HMBS	.	.	.	.	.	.	.	.	.	.	.	.	.	.	.	.	.	.	.	.	.	.	.	.	.	.	.	.	.
chr11	118956125	118956125	T	A	intronic	HMBS	.	.	.	.	.	.	.	.	.	.	.	.	.	.	.	.	.	.	.	.	.	.	.	.	.	.	.	.	.
chr11	118956126	118956126	C	A	intronic	HMBS	.	.	.	.	.	.	.	.	.	.	.	.	.	.	.	.	.	.	.	.	.	.	.	.	.	.	.	.	.
chr11	118956126	118956126	C	G	intronic	HMBS	.	.	.	.	.	.	.	.	.	.	.	.	.	.	.	.	.	.	.	.	.	.	.	.	.	.	.	.	.
chr11	118956126	118956126	C	T	intronic	HMBS	.	.	.	.	.	.	.	.	.	.	.	.	.	.	.	.	.	.	.	.	.	.	.	.	.	.	.	.	.
chr11	118956127	118956127	C	A	intronic	HMBS	.	.	.	.	.	.	.	.	.	.	.	.	.	.	.	.	.	.	.	.	.	.	.	.	.	.	.	.	.
chr11	118956127	118956127	C	G	intronic	HMBS	.	.	.	.	.	.	.	.	.	.	.	.	.	.	.	.	.	.	.	.	.	.	.	.	.	.	.	.	.
chr11	118956127	118956127	C	T	intronic	HMBS	.	.	.	.	.	.	.	.	.	.	.	.	.	.	.	.	.	.	.	.	.	.	.	.	.	.	.	.	.
chr11	118956128	118956128	T	G	intronic	HMBS	.	.	.	.	.	.	.	.	.	.	.	.	.	.	.	.	.	.	.	.	.	.	.	.	.	.	.	.	.
chr11	118956128	118956128	T	C	intronic	HMBS	.	.	.	.	.	.	.	.	.	.	.	.	.	.	.	.	.	.	.	.	.	.	.	.	.	.	.	.	.
chr11	118956128	118956128	T	A	intronic	HMBS	.	.	.	.	.	.	.	.	.	.	.	.	.	.	.	.	.	.	.	.	.	.	.	.	.	.	.	.	.
chr11	118956129	118956129	T	G	intronic	HMBS	.	.	.	.	.	.	.	.	.	.	.	.	.	.	.	.	.	.	.	.	.	.	.	.	.	.	.	.	.
chr11	118956129	118956129	T	C	intronic	HMBS	.	.	.	.	.	.	.	.	.	.	.	.	.	.	.	.	.	.	.	.	.	.	.	.	.	.	.	.	.
chr11	118956129	118956129	T	A	intronic	HMBS	.	.	.	.	.	.	.	.	.	.	.	.	.	.	.	.	.	.	.	.	.	.	.	.	.	.	.	.	.
chr11	118956130	118956130	T	G	intronic	HMBS	.	.	.	.	.	.	.	.	.	.	.	.	.	.	.	.	.	.	.	.	.	.	.	.	.	.	.	.	.
chr11	118956130	118956130	T	C	intronic	HMBS	.	.	.	.	.	.	.	.	.	.	.	.	.	.	.	.	.	.	.	.	.	.	.	.	.	.	.	.	.
chr11	118956130	118956130	T	A	intronic	HMBS	.	.	.	.	.	.	.	.	.	.	.	.	.	.	.	.	.	.	.	.	.	.	.	.	.	.	.	.	.
chr11	118956131	118956131	C	A	intronic	HMBS	.	.	.	.	.	.	.	.	.	.	.	.	.	.	.	.	.	.	.	.	.	.	.	.	.	.	.	.	.
chr11	118956131	118956131	C	G	intronic	HMBS	.	.	.	.	.	.	.	.	.	.	.	.	.	.	.	.	.	.	.	.	.	.	.	.	.	.	.	.	.
chr11	118956131	118956131	C	T	intronic	HMBS	.	.	.	.	.	.	.	.	.	.	.	.	.	.	.	.	.	.	.	.	.	.	.	.	.	.	.	.	.
chr11	118956132	118956132	A	G	intronic	HMBS	.	.	.	.	.	.	.	.	.	.	.	.	.	.	.	.	.	.	.	.	.	.	.	.	.	.	.	.	.
chr11	118956132	118956132	A	C	intronic	HMBS	.	.	.	.	.	.	.	.	.	.	.	.	.	.	.	.	.	.	.	.	.	.	.	.	.	.	.	.	.
chr11	118956132	118956132	A	T	intronic	HMBS	.	.	.	.	.	.	.	.	.	.	.	.	.	.	.	.	.	.	.	.	.	.	.	.	.	.	.	.	.
chr11	118956133	118956133	T	G	intronic	HMBS	.	.	.	.	.	.	.	.	.	.	.	.	.	.	.	.	.	.	.	.	.	.	.	.	.	.	.	.	.
chr11	118956133	118956133	T	C	intronic	HMBS	.	.	.	.	.	.	.	.	.	.	.	.	.	.	.	.	.	.	.	.	.	.	.	.	.	.	.	.	.
chr11	118956133	118956133	T	A	intronic	HMBS	.	.	.	.	.	.	.	.	.	.	.	.	.	.	.	.	.	.	.	.	.	.	.	.	.	.	.	.	.
chr11	118956134	118956134	T	G	intronic	HMBS	.	.	.	.	.	.	.	.	.	.	.	.	.	.	.	.	.	.	.	.	.	.	.	.	.	.	.	.	.
chr11	118956134	118956134	T	C	intronic	HMBS	.	.	.	.	.	.	.	.	.	.	.	.	.	.	.	.	.	.	.	.	.	.	.	.	.	.	.	.	.
chr11	118956134	118956134	T	A	intronic	HMBS	.	.	.	.	.	.	.	.	.	.	.	.	.	.	.	.	.	.	.	.	.	.	.	.	.	.	.	.	.
chr11	118956135	118956135	C	A	intronic	HMBS	.	.	.	.	.	.	.	.	.	.	.	.	.	.	.	.	.	.	.	.	.	.	.	.	.	.	.	.	.
chr11	118956135	118956135	C	G	intronic	HMBS	.	.	.	.	.	.	.	.	.	.	.	.	.	.	.	.	.	.	.	.	.	.	.	.	.	.	.	.	.
chr11	118956135	118956135	C	T	intronic	HMBS	.	.	.	.	.	.	.	.	.	.	.	.	.	.	.	.	.	.	.	.	.	.	.	.	.	.	.	.	.
chr11	118956136	118956136	G	A	intronic	HMBS	.	.	.	.	.	.	.	.	.	.	.	.	.	.	.	.	.	.	.	.	.	.	.	.	.	.	.	.	.
chr11	118956136	118956136	G	C	intronic	HMBS	.	.	.	.	.	.	.	.	.	.	.	.	.	.	.	.	.	.	.	.	.	.	.	.	.	.	.	.	.
chr11	118956136	118956136	G	T	intronic	HMBS	.	.	.	.	.	.	.	.	.	.	.	.	.	.	.	.	.	.	.	.	.	.	.	.	.	.	.	.	.
chr11	118956137	118956137	A	G	intronic	HMBS	.	.	.	.	.	.	.	.	.	.	.	.	.	.	.	.	.	.	.	.	.	.	.	.	.	.	.	.	.
chr11	118956137	118956137	A	C	intronic	HMBS	.	.	.	.	.	.	.	.	.	.	.	.	.	.	.	.	.	.	.	.	.	.	.	.	.	.	.	.	.
chr11	118956137	118956137	A	T	intronic	HMBS	.	.	.	.	.	.	.	.	.	.	.	.	.	.	.	.	.	.	.	.	.	.	.	.	.	.	.	.	.
chr11	118956138	118956138	G	A	intronic	HMBS	.	.	.	.	.	.	.	.	.	.	.	.	.	.	.	.	.	.	.	.	.	.	.	.	.	.	.	.	.
chr11	118956138	118956138	G	C	intronic	HMBS	.	.	.	.	.	.	.	.	.	.	.	.	.	.	.	.	.	.	.	.	.	.	.	.	.	.	.	.	.
chr11	118956138	118956138	G	T	intronic	HMBS	.	.	.	.	.	.	.	.	.	.	.	.	.	.	.	.	.	.	.	.	.	.	.	.	.	.	.	.	.
chr11	118956139	118956139	G	A	intronic	HMBS	.	.	.	.	.	.	.	.	.	.	.	.	.	.	.	.	.	.	.	.	.	.	.	.	.	.	.	.	.
chr11	118956139	118956139	G	C	intronic	HMBS	.	.	.	.	.	.	.	.	.	.	.	.	.	.	.	.	.	.	.	.	.	.	.	.	.	.	.	.	.
chr11	118956139	118956139	G	T	intronic	HMBS	.	.	.	.	.	.	.	.	.	.	.	.	.	.	.	.	.	.	.	.	.	.	.	.	.	.	.	.	.
chr11	118956140	118956140	C	A	intronic	HMBS	.	.	.	.	.	.	.	.	.	.	.	.	.	.	.	.	.	.	.	.	.	.	.	.	.	.	.	.	.
chr11	118956140	118956140	C	G	intronic	HMBS	.	.	.	.	.	.	.	.	.	.	.	.	.	.	.	.	.	.	.	.	.	.	.	.	.	.	.	.	.
chr11	118956140	118956140	C	T	intronic	HMBS	.	.	.	.	.	.	.	.	.	.	.	.	.	.	.	.	.	.	.	.	.	.	.	.	.	.	.	.	.
chr11	118956141	118956141	T	G	intronic	HMBS	.	.	.	.	.	.	.	.	.	.	.	.	.	.	.	.	.	.	.	.	.	.	.	.	.	.	.	.	.
chr11	118956141	118956141	T	C	intronic	HMBS	.	.	.	.	.	.	.	.	.	.	.	.	.	.	.	.	.	.	.	.	.	.	.	.	.	.	.	.	.
chr11	118956141	118956141	T	A	intronic	HMBS	.	.	.	.	.	.	.	.	.	.	.	.	.	.	.	.	.	.	.	.	.	.	.	.	.	.	.	.	.
chr11	118956142	118956142	G	A	intronic	HMBS	.	.	.	.	.	.	.	.	.	.	.	.	.	.	.	.	.	.	.	.	.	.	.	.	.	.	.	.	.
chr11	118956142	118956142	G	C	intronic	HMBS	.	.	.	.	.	.	.	.	.	.	.	.	.	.	.	.	.	.	.	.	.	.	.	.	.	.	.	.	.
chr11	118956142	118956142	G	T	intronic	HMBS	.	.	.	.	.	.	.	.	.	.	.	.	.	.	.	.	.	.	.	.	.	.	.	.	.	.	.	.	.
chr11	118956143	118956143	G	A	intronic	HMBS	.	.	.	.	.	.	.	.	.	.	.	.	.	.	.	.	.	.	.	.	.	.	.	.	.	.	.	.	.
chr11	118956143	118956143	G	C	intronic	HMBS	.	.	.	.	.	.	.	.	.	.	.	.	.	.	.	.	.	.	.	.	.	.	.	.	.	.	.	.	.
chr11	118956143	118956143	G	T	intronic	HMBS	.	.	.	.	.	.	.	.	.	.	.	.	.	.	.	.	.	.	.	.	.	.	.	.	.	.	.	.	.
chr11	118956144	118956144	G	A	intronic	HMBS	.	.	.	.	.	.	.	.	.	.	.	.	.	.	.	.	.	.	.	.	.	.	.	.	.	.	.	.	.
chr11	118956144	118956144	G	C	intronic	HMBS	.	.	.	.	.	.	.	.	.	.	.	.	.	.	.	.	.	.	.	.	.	.	.	.	.	.	.	.	.
chr11	118956144	118956144	G	T	intronic	HMBS	.	.	.	.	.	.	.	.	.	.	.	.	.	.	.	.	.	.	.	.	.	.	.	.	.	.	.	.	.
chr11	118956145	118956145	C	A	intronic	HMBS	.	.	.	.	.	.	.	.	.	.	.	.	.	.	.	.	.	.	.	.	.	.	.	.	.	.	.	.	.
chr11	118956145	118956145	C	G	intronic	HMBS	.	.	.	.	.	.	.	.	.	.	.	.	.	.	.	.	.	.	.	.	.	.	.	.	.	.	.	.	.
chr11	118956145	118956145	C	T	intronic	HMBS	.	.	.	.	.	.	.	.	.	.	.	.	.	.	.	.	.	.	.	.	.	.	.	.	.	.	.	.	.
chr11	118956146	118956146	T	G	intronic	HMBS	.	.	.	.	.	.	.	.	.	.	.	.	.	.	.	.	.	.	.	.	.	.	.	.	.	.	.	.	.
chr11	118956146	118956146	T	C	intronic	HMBS	.	.	.	.	.	.	.	.	.	.	.	.	.	.	.	.	.	.	.	.	.	.	.	.	.	.	.	.	.
chr11	118956146	118956146	T	A	intronic	HMBS	.	.	.	.	.	.	.	.	.	.	.	.	.	.	.	.	.	.	.	.	.	.	.	.	.	.	.	.	.
chr11	118956147	118956147	G	A	intronic	HMBS	.	.	.	.	.	.	.	.	.	.	.	.	.	.	.	.	.	.	.	.	.	.	.	.	.	.	.	.	.
chr11	118956147	118956147	G	C	intronic	HMBS	.	.	.	.	.	.	.	.	.	.	.	.	.	.	.	.	.	.	.	.	.	.	.	.	.	.	.	.	.
chr11	118956147	118956147	G	T	intronic	HMBS	.	.	.	.	.	.	.	.	.	.	.	.	.	.	.	.	.	.	.	.	.	.	.	.	.	.	.	.	.
chr11	118956148	118956148	A	G	intronic	HMBS	.	.	.	.	.	.	.	.	.	.	.	.	.	.	.	.	.	.	.	.	.	.	.	.	.	.	.	.	.
chr11	118956148	118956148	A	C	intronic	HMBS	.	.	.	.	.	.	.	.	.	.	.	.	.	.	.	.	.	.	.	.	.	.	.	.	.	.	.	.	.
chr11	118956148	118956148	A	T	intronic	HMBS	.	.	.	.	.	.	.	.	.	.	.	.	.	.	.	.	.	.	.	.	.	.	.	.	.	.	.	.	.
chr11	118956149	118956149	G	A	intronic	HMBS	.	.	.	.	.	.	.	.	.	.	.	.	.	.	.	.	.	.	.	.	.	.	.	.	.	.	.	.	.
chr11	118956149	118956149	G	C	intronic	HMBS	.	.	.	.	.	.	.	.	.	.	.	.	.	.	.	.	.	.	.	.	.	.	.	.	.	.	.	.	.
chr11	118956149	118956149	G	T	intronic	HMBS	.	.	.	.	.	.	.	.	.	.	.	.	.	.	.	.	.	.	.	.	.	.	.	.	.	.	.	.	.
chr11	118956150	118956150	G	A	intronic	HMBS	.	.	.	.	.	.	.	.	.	.	.	.	.	.	.	.	.	.	.	.	.	.	.	.	.	.	.	.	.
chr11	118956150	118956150	G	C	intronic	HMBS	.	.	.	.	.	.	.	.	.	.	.	.	.	.	.	.	.	.	.	.	.	.	.	.	.	.	.	.	.
chr11	118956150	118956150	G	T	intronic	HMBS	.	.	.	.	.	.	.	.	.	.	.	.	.	.	.	.	.	.	.	.	.	.	.	.	.	.	.	.	.
chr11	118956151	118956151	C	A	intronic	HMBS	.	.	.	.	.	.	.	.	.	.	.	.	.	.	.	.	.	.	.	.	.	.	.	.	.	.	.	.	.
chr11	118956151	118956151	C	G	intronic	HMBS	.	.	.	.	.	.	.	.	.	.	.	.	.	.	.	.	.	.	.	.	.	.	.	.	.	.	.	.	.
chr11	118956151	118956151	C	T	intronic	HMBS	.	.	.	.	.	.	.	.	.	.	.	.	.	.	.	.	.	.	.	.	.	.	.	.	.	.	.	.	.
chr11	118956152	118956152	G	A	intronic	HMBS	.	.	.	.	.	.	.	.	.	.	.	.	.	.	.	.	.	.	.	.	.	.	.	.	.	.	.	.	.
chr11	118956152	118956152	G	C	intronic	HMBS	.	.	.	.	.	.	.	.	.	.	.	.	.	.	.	.	.	.	.	.	.	.	.	.	.	.	.	.	.
chr11	118956152	118956152	G	T	intronic	HMBS	.	.	.	.	.	.	.	.	.	.	.	.	.	.	.	.	.	.	.	.	.	.	.	.	.	.	.	.	.
chr11	118956153	118956153	G	A	intronic	HMBS	.	.	.	.	.	.	.	.	.	.	.	.	.	.	.	.	.	.	.	.	.	.	.	.	.	.	.	.	.
chr11	118956153	118956153	G	C	intronic	HMBS	.	.	.	.	.	.	.	.	.	.	.	.	.	.	.	.	.	.	.	.	.	.	.	.	.	.	.	.	.
chr11	118956153	118956153	G	T	intronic	HMBS	.	.	.	.	.	.	.	.	.	.	.	.	.	.	.	.	.	.	.	.	.	.	.	.	.	.	.	.	.
chr11	118956154	118956154	A	G	intronic	HMBS	.	.	.	.	.	.	.	.	.	.	.	.	.	.	.	.	.	.	.	.	.	.	.	.	.	.	.	.	.
chr11	118956154	118956154	A	C	intronic	HMBS	.	.	.	.	.	.	.	.	.	.	.	.	.	.	.	.	.	.	.	.	.	.	.	.	.	.	.	.	.
chr11	118956154	118956154	A	T	intronic	HMBS	.	.	.	.	.	.	.	.	.	.	.	.	.	.	.	.	.	.	.	.	.	.	.	.	.	.	.	.	.
chr11	118956155	118956155	T	G	intronic	HMBS	.	.	.	.	.	.	.	.	.	.	.	.	.	.	.	.	.	.	.	.	.	.	.	.	.	.	.	.	.
chr11	118956155	118956155	T	C	intronic	HMBS	.	.	.	.	.	.	.	.	.	.	.	.	.	.	.	.	.	.	.	.	.	.	.	.	.	.	.	.	.
chr11	118956155	118956155	T	A	intronic	HMBS	.	.	.	.	.	.	.	.	.	.	.	.	.	.	.	.	.	.	.	.	.	.	.	.	.	.	.	.	.
chr11	118956156	118956156	G	A	intronic	HMBS	.	.	.	.	.	.	.	.	.	.	.	.	.	.	.	.	.	.	.	.	.	.	.	.	.	.	.	.	.
chr11	118956156	118956156	G	C	intronic	HMBS	.	.	.	.	.	.	.	.	.	.	.	.	.	.	.	.	.	.	.	.	.	.	.	.	.	.	.	.	.
chr11	118956156	118956156	G	T	intronic	HMBS	.	.	.	.	.	.	.	.	.	.	.	.	.	.	.	.	.	.	.	.	.	.	.	.	.	.	.	.	.
chr11	118956157	118956157	C	A	intronic	HMBS	.	.	.	.	.	.	.	.	.	.	.	.	.	.	.	.	.	.	.	.	.	.	.	.	.	.	.	.	.
chr11	118956157	118956157	C	G	intronic	HMBS	.	.	.	.	.	.	.	.	.	.	.	.	.	.	.	.	.	.	.	.	.	.	.	.	.	.	.	.	.
chr11	118956157	118956157	C	T	intronic	HMBS	.	.	.	.	.	.	.	.	.	.	.	.	.	.	.	.	.	.	.	.	.	.	.	.	.	.	.	.	.
chr11	118956158	118956158	A	G	intronic	HMBS	.	.	.	.	.	.	.	.	.	.	.	.	.	.	.	.	.	.	.	.	.	.	.	.	.	.	.	.	.
chr11	118956158	118956158	A	C	intronic	HMBS	.	.	.	.	.	.	.	.	.	.	.	.	.	.	.	.	.	.	.	.	.	.	.	.	.	.	.	.	.
chr11	118956158	118956158	A	T	intronic	HMBS	.	.	.	.	.	.	.	.	.	.	.	.	.	.	.	.	.	.	.	.	.	.	.	.	.	.	.	.	.
chr11	118956159	118956159	G	A	intronic	HMBS	.	.	.	.	.	.	.	.	.	.	.	.	.	.	.	.	.	.	.	.	.	.	.	.	.	.	.	.	.
chr11	118956159	118956159	G	C	intronic	HMBS	.	.	.	.	.	.	.	.	.	.	.	.	.	.	.	.	.	.	.	.	.	.	.	.	.	.	.	.	.
chr11	118956159	118956159	G	T	intronic	HMBS	.	.	.	.	.	.	.	.	.	.	.	.	.	.	.	.	.	.	.	.	.	.	.	.	.	.	.	.	.
chr11	118956160	118956160	A	G	intronic	HMBS	.	.	.	.	.	.	.	.	.	.	.	.	.	.	.	.	.	.	.	.	.	.	.	.	.	.	.	.	.
chr11	118956160	118956160	A	C	intronic	HMBS	.	.	.	.	.	.	.	.	.	.	.	.	.	.	.	.	.	.	.	.	.	.	.	.	.	.	.	.	.
chr11	118956160	118956160	A	T	intronic	HMBS	.	.	.	.	.	.	.	.	.	.	.	.	.	.	.	.	.	.	.	.	.	.	.	.	.	.	.	.	.
chr11	118956161	118956161	T	G	intronic	HMBS	.	.	.	.	.	.	.	.	.	.	.	.	.	.	.	.	.	.	.	.	.	.	.	.	.	.	.	.	.
chr11	118956161	118956161	T	C	intronic	HMBS	.	.	.	.	.	.	.	.	.	.	.	.	.	.	.	.	.	.	.	.	.	.	.	.	.	.	.	.	.
chr11	118956161	118956161	T	A	intronic	HMBS	.	.	.	.	.	.	.	.	.	.	.	.	.	.	.	.	.	.	.	.	.	.	.	.	.	.	.	.	.
chr11	118956162	118956162	A	G	intronic	HMBS	.	.	.	.	.	.	.	.	.	.	.	.	.	.	.	.	.	.	.	.	.	.	.	.	.	.	.	.	.
chr11	118956162	118956162	A	C	intronic	HMBS	.	.	.	.	.	.	.	.	.	.	.	.	.	.	.	.	.	.	.	.	.	.	.	.	.	.	.	.	.
chr11	118956162	118956162	A	T	intronic	HMBS	.	.	.	.	.	.	.	.	.	.	.	.	.	.	.	.	.	.	.	.	.	.	.	.	.	.	.	.	.
chr11	118956163	118956163	C	A	intronic	HMBS	.	.	.	.	.	.	.	.	.	.	.	.	.	.	.	.	.	.	.	.	.	.	.	.	.	.	.	.	.
chr11	118956163	118956163	C	G	intronic	HMBS	.	.	.	.	.	.	.	.	.	.	.	.	.	.	.	.	.	.	.	.	.	.	.	.	.	.	.	.	.
chr11	118956163	118956163	C	T	intronic	HMBS	.	.	.	.	.	.	.	.	.	.	.	.	.	.	.	.	.	.	.	.	.	.	.	.	.	.	.	.	.
chr11	118956164	118956164	G	A	intronic	HMBS	.	.	.	.	.	.	.	.	.	.	.	.	.	.	.	.	.	.	.	.	.	.	.	.	.	.	.	.	.
chr11	118956164	118956164	G	C	intronic	HMBS	.	.	.	.	.	.	.	.	.	.	.	.	.	.	.	.	.	.	.	.	.	.	.	.	.	.	.	.	.
chr11	118956164	118956164	G	T	intronic	HMBS	.	.	.	.	.	.	.	.	.	.	.	.	.	.	.	.	.	.	.	.	.	.	.	.	.	.	.	.	.
chr11	118956165	118956165	G	A	intronic	HMBS	.	.	.	.	.	.	.	.	.	.	.	.	.	.	.	.	.	.	.	.	.	.	.	.	.	.	.	.	.
chr11	118956165	118956165	G	C	intronic	HMBS	.	.	.	.	.	.	.	.	.	.	.	.	.	.	.	.	.	.	.	.	.	.	.	.	.	.	.	.	.
chr11	118956165	118956165	G	T	intronic	HMBS	.	.	.	.	.	.	.	.	.	.	.	.	.	.	.	.	.	.	.	.	.	.	.	.	.	.	.	.	.
chr11	118956166	118956166	C	A	intronic	HMBS	.	.	.	.	.	.	.	.	.	.	.	.	.	.	.	.	.	.	.	.	.	.	.	.	.	.	.	.	.
chr11	118956166	118956166	C	G	intronic	HMBS	.	.	.	.	.	.	.	.	.	.	.	.	.	.	.	.	.	.	.	.	.	.	.	.	.	.	.	.	.
chr11	118956166	118956166	C	T	intronic	HMBS	.	.	.	.	.	.	.	.	.	.	.	.	.	.	.	.	.	.	.	.	.	.	.	.	.	.	.	.	.
chr11	118956167	118956167	C	A	intronic	HMBS	.	.	.	.	.	.	.	.	.	.	.	.	.	.	.	.	.	.	.	.	.	.	.	.	.	.	.	.	.
chr11	118956167	118956167	C	G	intronic	HMBS	.	.	.	.	.	.	.	.	.	.	.	.	.	.	.	.	.	.	.	.	.	.	.	.	.	.	.	.	.
chr11	118956167	118956167	C	T	intronic	HMBS	.	.	.	.	.	.	.	.	.	.	.	.	.	.	.	.	.	.	.	.	.	.	.	.	.	.	.	.	.
chr11	118956168	118956168	C	A	intronic	HMBS	.	.	.	.	.	.	.	.	.	.	.	.	.	.	.	.	.	.	.	.	.	.	.	.	.	.	.	.	.
chr11	118956168	118956168	C	G	intronic	HMBS	.	.	.	.	.	.	.	.	.	.	.	.	.	.	.	.	.	.	.	.	.	.	.	.	.	.	.	.	.
chr11	118956168	118956168	C	T	intronic	HMBS	.	.	.	.	.	.	.	.	.	.	.	.	.	.	.	.	.	.	.	.	.	.	.	.	.	.	.	.	.
chr11	118956169	118956169	C	A	intronic	HMBS	.	.	.	.	.	.	.	.	.	.	.	.	.	.	.	.	.	.	.	.	.	.	.	.	.	.	.	.	.
chr11	118956169	118956169	C	G	intronic	HMBS	.	.	.	.	.	.	.	.	.	.	.	.	.	.	.	.	.	.	.	.	.	.	.	.	.	.	.	.	.
chr11	118956169	118956169	C	T	intronic	HMBS	.	.	.	.	.	.	.	.	.	.	.	.	.	.	.	.	.	.	.	.	.	.	.	.	.	.	.	.	.
chr11	118956170	118956170	T	G	intronic	HMBS	.	.	.	.	.	.	.	.	.	.	.	.	.	.	.	.	.	.	.	.	.	.	.	.	.	.	.	.	.
chr11	118956170	118956170	T	C	intronic	HMBS	.	.	.	.	.	.	.	.	.	.	.	.	.	.	.	.	.	.	.	.	.	.	.	.	.	.	.	.	.
chr11	118956170	118956170	T	A	intronic	HMBS	.	.	.	.	.	.	.	.	.	.	.	.	.	.	.	.	.	.	.	.	.	.	.	.	.	.	.	.	.
chr11	118956171	118956171	T	G	intronic	HMBS	.	.	.	.	.	.	.	.	.	.	.	.	.	.	.	.	.	.	.	.	.	.	.	.	.	.	.	.	.
chr11	118956171	118956171	T	C	intronic	HMBS	.	.	.	.	.	.	.	.	.	.	.	.	.	.	.	.	.	.	.	.	.	.	.	.	.	.	.	.	.
chr11	118956171	118956171	T	A	intronic	HMBS	.	.	.	.	.	.	.	.	.	.	.	.	.	.	.	.	.	.	.	.	.	.	.	.	.	.	.	.	.
chr11	118956172	118956172	T	G	intronic	HMBS	.	.	.	.	.	.	.	.	.	.	.	.	.	.	.	.	.	.	.	.	.	.	.	.	.	.	.	.	.
chr11	118956172	118956172	T	C	intronic	HMBS	.	.	.	.	.	.	.	.	.	.	.	.	.	.	.	.	.	.	.	.	.	.	.	.	.	.	.	.	.
chr11	118956172	118956172	T	A	intronic	HMBS	.	.	.	.	.	.	.	.	.	.	.	.	.	.	.	.	.	.	.	.	.	.	.	.	.	.	.	.	.
chr11	118956173	118956173	G	A	intronic	HMBS	.	.	.	.	.	.	.	.	.	.	.	.	.	.	.	.	.	.	.	.	.	.	.	.	.	.	.	.	.
chr11	118956173	118956173	G	C	intronic	HMBS	.	.	.	.	.	.	.	.	.	.	.	.	.	.	.	.	.	.	.	.	.	.	.	.	.	.	.	.	.
chr11	118956173	118956173	G	T	intronic	HMBS	.	.	.	.	.	.	.	.	.	.	.	.	.	.	.	.	.	.	.	.	.	.	.	.	.	.	.	.	.
chr11	118956174	118956174	G	A	intronic	HMBS	.	.	.	.	.	.	.	.	.	.	.	.	.	.	.	.	.	.	.	.	.	.	.	.	.	.	.	.	.
chr11	118956174	118956174	G	C	intronic	HMBS	.	.	.	.	.	.	.	.	.	.	.	.	.	.	.	.	.	.	.	.	.	.	.	.	.	.	.	.	.
chr11	118956174	118956174	G	T	intronic	HMBS	.	.	.	.	.	.	.	.	.	.	.	.	.	.	.	.	.	.	.	.	.	.	.	.	.	.	.	.	.
chr11	118956175	118956175	G	A	intronic	HMBS	.	.	.	.	.	.	.	.	.	.	.	.	.	.	.	.	.	.	.	.	.	.	.	.	.	.	.	.	.
chr11	118956175	118956175	G	C	intronic	HMBS	.	.	.	.	.	.	.	.	.	.	.	.	.	.	.	.	.	.	.	.	.	.	.	.	.	.	.	.	.
chr11	118956175	118956175	G	T	intronic	HMBS	.	.	.	.	.	.	.	.	.	.	.	.	.	.	.	.	.	.	.	.	.	.	.	.	.	.	.	.	.
chr11	118956176	118956176	A	G	intronic	HMBS	.	.	.	.	.	.	.	.	.	.	.	.	.	.	.	.	.	.	.	.	.	.	.	.	.	.	.	.	.
chr11	118956176	118956176	A	C	intronic	HMBS	.	.	.	.	.	.	.	.	.	.	.	.	.	.	.	.	.	.	.	.	.	.	.	.	.	.	.	.	.
chr11	118956176	118956176	A	T	intronic	HMBS	.	.	.	.	.	.	.	.	.	.	.	.	.	.	.	.	.	.	.	.	.	.	.	.	.	.	.	.	.
chr11	118956177	118956177	A	G	intronic	HMBS	.	.	.	.	.	.	.	.	.	.	.	.	.	.	.	.	.	.	.	.	.	.	.	.	.	.	.	.	.
chr11	118956177	118956177	A	C	intronic	HMBS	.	.	.	.	.	.	.	.	.	.	.	.	.	.	.	.	.	.	.	.	.	.	.	.	.	.	.	.	.
chr11	118956177	118956177	A	T	intronic	HMBS	.	.	.	.	.	.	.	.	.	.	.	.	.	.	.	.	.	.	.	.	.	.	.	.	.	.	.	.	.
chr11	118956178	118956178	G	A	intronic	HMBS	.	.	.	.	.	.	.	.	.	.	.	.	.	.	.	.	.	.	.	.	.	.	.	.	.	.	.	.	.
chr11	118956178	118956178	G	C	intronic	HMBS	.	.	.	.	.	.	.	.	.	.	.	.	.	.	.	.	.	.	.	.	.	.	.	.	.	.	.	.	.
chr11	118956178	118956178	G	T	intronic	HMBS	.	.	.	.	.	.	.	.	.	.	.	.	.	.	.	.	.	.	.	.	.	.	.	.	.	.	.	.	.
chr11	118956179	118956179	A	G	intronic	HMBS	.	.	.	.	.	.	.	.	.	.	.	.	.	.	.	.	.	.	.	.	.	.	.	.	.	.	.	.	.
chr11	118956179	118956179	A	C	intronic	HMBS	.	.	.	.	.	.	.	.	.	.	.	.	.	.	.	.	.	.	.	.	.	.	.	.	.	.	.	.	.
chr11	118956179	118956179	A	T	intronic	HMBS	.	.	.	.	.	.	.	.	.	.	.	.	.	.	.	.	.	.	.	.	.	.	.	.	.	.	.	.	.
chr11	118956180	118956180	C	A	intronic	HMBS	.	.	.	.	.	.	.	.	.	.	.	.	.	.	.	.	.	.	.	.	.	.	.	.	.	.	.	.	.
chr11	118956180	118956180	C	G	intronic	HMBS	.	.	.	.	.	.	.	.	.	.	.	.	.	.	.	.	.	.	.	.	.	.	.	.	.	.	.	.	.
chr11	118956180	118956180	C	T	intronic	HMBS	.	.	.	.	.	.	.	.	.	.	.	.	.	.	.	.	.	.	.	.	.	.	.	.	.	.	.	.	.
chr11	118956181	118956181	A	G	intronic	HMBS	.	.	.	.	.	.	.	.	.	.	.	.	.	.	.	.	.	.	.	.	.	.	.	.	.	.	.	.	.
chr11	118956181	118956181	A	C	intronic	HMBS	.	.	.	.	.	.	.	.	.	.	.	.	.	.	.	.	.	.	.	.	.	.	.	.	.	.	.	.	.
chr11	118956181	118956181	A	T	intronic	HMBS	.	.	.	.	.	.	.	.	.	.	.	.	.	.	.	.	.	.	.	.	.	.	.	.	.	.	.	.	.
chr11	118956182	118956182	C	A	intronic	HMBS	.	.	.	.	.	.	.	.	.	.	.	.	.	.	.	.	.	.	.	.	.	.	.	.	.	.	.	.	.
chr11	118956182	118956182	C	G	intronic	HMBS	.	.	.	.	.	.	.	.	.	.	.	.	.	.	.	.	.	.	.	.	.	.	.	.	.	.	.	.	.
chr11	118956182	118956182	C	T	intronic	HMBS	.	.	.	.	.	.	.	.	.	.	.	.	.	.	.	.	.	.	.	.	.	.	.	.	.	.	.	.	.
chr11	118956183	118956183	G	A	intronic	HMBS	.	.	.	.	.	.	.	.	.	.	.	.	.	.	.	.	.	.	.	.	.	.	.	.	.	.	.	.	.
chr11	118956183	118956183	G	C	intronic	HMBS	.	.	.	.	.	.	.	.	.	.	.	.	.	.	.	.	.	.	.	.	.	.	.	.	.	.	.	.	.
chr11	118956183	118956183	G	T	intronic	HMBS	.	.	.	.	.	.	.	.	.	.	.	.	.	.	.	.	.	.	.	.	.	.	.	.	.	.	.	.	.
chr11	118956184	118956184	T	G	intronic	HMBS	.	.	.	.	.	.	.	.	.	.	.	.	.	.	.	.	.	.	.	.	.	.	.	.	.	.	.	.	.
chr11	118956184	118956184	T	C	intronic	HMBS	.	.	.	.	.	.	.	.	.	.	.	.	.	.	.	.	.	.	.	.	.	.	.	.	.	.	.	.	.
chr11	118956184	118956184	T	A	intronic	HMBS	.	.	.	.	.	.	.	.	.	.	.	.	.	.	.	.	.	.	.	.	.	.	.	.	.	.	.	.	.
chr11	118956185	118956185	T	G	intronic	HMBS	.	.	.	.	.	.	.	.	.	.	.	.	.	.	.	.	.	.	.	.	.	.	.	.	.	.	.	.	.
chr11	118956185	118956185	T	C	intronic	HMBS	.	.	.	.	.	.	.	.	.	.	.	.	.	.	.	.	.	.	.	.	.	.	.	.	.	.	.	.	.
chr11	118956185	118956185	T	A	intronic	HMBS	.	.	.	.	.	.	.	.	.	.	.	.	.	.	.	.	.	.	.	.	.	.	.	.	.	.	.	.	.
chr11	118956186	118956186	C	A	intronic	HMBS	.	.	.	.	.	.	.	.	.	.	.	.	.	.	.	.	.	.	.	.	.	.	.	.	.	.	.	.	.
chr11	118956186	118956186	C	G	intronic	HMBS	.	.	.	.	.	.	.	.	.	.	.	.	.	.	.	.	.	.	.	.	.	.	.	.	.	.	.	.	.
chr11	118956186	118956186	C	T	intronic	HMBS	.	.	.	.	.	.	.	.	.	.	.	.	.	.	.	.	.	.	.	.	.	.	.	.	.	.	.	.	.
chr11	118956187	118956187	C	A	intronic	HMBS	.	.	.	.	.	.	.	.	.	.	.	.	.	.	.	.	.	.	.	.	.	.	.	.	.	.	.	.	.
chr11	118956187	118956187	C	G	intronic	HMBS	.	.	.	.	.	.	.	.	.	.	.	.	.	.	.	.	.	.	.	.	.	.	.	.	.	.	.	.	.
chr11	118956187	118956187	C	T	intronic	HMBS	.	.	.	.	.	.	.	.	.	.	.	.	.	.	.	.	.	.	.	.	.	.	.	.	.	.	.	.	.
chr11	118956188	118956188	A	G	intronic	HMBS	.	.	.	.	.	.	.	.	.	.	.	.	.	.	.	.	.	.	.	.	.	.	.	.	.	.	.	.	.
chr11	118956188	118956188	A	C	intronic	HMBS	.	.	.	.	.	.	.	.	.	.	.	.	.	.	.	.	.	.	.	.	.	.	.	.	.	.	.	.	.
chr11	118956188	118956188	A	T	intronic	HMBS	.	.	.	.	.	.	.	.	.	.	.	.	.	.	.	.	.	.	.	.	.	.	.	.	.	.	.	.	.
chr11	118956189	118956189	C	A	intronic	HMBS	.	.	.	.	.	.	.	.	.	.	.	.	.	.	.	.	.	.	.	.	.	.	.	.	.	.	.	.	.
chr11	118956189	118956189	C	G	intronic	HMBS	.	.	.	.	.	.	.	.	.	.	.	.	.	.	.	.	.	.	.	.	.	.	.	.	.	.	.	.	.
chr11	118956189	118956189	C	T	intronic	HMBS	.	.	.	.	.	.	.	.	.	.	.	.	.	.	.	.	.	.	.	.	.	.	.	.	.	.	.	.	.
chr11	118956190	118956190	T	G	intronic	HMBS	.	.	.	.	.	.	.	.	.	.	.	.	.	.	.	.	.	.	.	.	.	.	.	.	.	.	.	.	.
chr11	118956190	118956190	T	C	intronic	HMBS	.	.	.	.	.	.	.	.	.	.	.	.	.	.	.	.	.	.	.	.	.	.	.	.	.	.	.	.	.
chr11	118956190	118956190	T	A	intronic	HMBS	.	.	.	.	.	.	.	.	.	.	.	.	.	.	.	.	.	.	.	.	.	.	.	.	.	.	.	.	.
chr11	118956191	118956191	T	G	intronic	HMBS	.	.	.	.	.	.	.	.	.	.	.	.	.	.	.	.	.	.	.	.	.	.	.	.	.	.	.	.	.
chr11	118956191	118956191	T	C	intronic	HMBS	.	.	.	.	.	.	.	.	.	.	.	.	.	.	.	.	.	.	.	.	.	.	.	.	.	.	.	.	.
chr11	118956191	118956191	T	A	intronic	HMBS	.	.	.	.	.	.	.	.	.	.	.	.	.	.	.	.	.	.	.	.	.	.	.	.	.	.	.	.	.
chr11	118956192	118956192	T	G	intronic	HMBS	.	.	.	.	.	.	.	.	.	.	.	.	.	.	.	.	.	.	.	.	.	.	.	.	.	.	.	.	.
chr11	118956192	118956192	T	C	intronic	HMBS	.	.	.	.	.	.	.	.	.	.	.	.	.	.	.	.	.	.	.	.	.	.	.	.	.	.	.	.	.
chr11	118956192	118956192	T	A	intronic	HMBS	.	.	.	.	.	.	.	.	.	.	.	.	.	.	.	.	.	.	.	.	.	.	.	.	.	.	.	.	.
chr11	118956193	118956193	T	G	intronic	HMBS	.	.	.	.	.	.	.	.	.	.	.	.	.	.	.	.	.	.	.	.	.	.	.	.	.	.	.	.	.
chr11	118956193	118956193	T	C	intronic	HMBS	.	.	.	.	.	.	.	.	.	.	.	.	.	.	.	.	.	.	.	.	.	.	.	.	.	.	.	.	.
chr11	118956193	118956193	T	A	intronic	HMBS	.	.	.	.	.	.	.	.	.	.	.	.	.	.	.	.	.	.	.	.	.	.	.	.	.	.	.	.	.
chr11	118956194	118956194	G	A	intronic	HMBS	.	.	.	.	.	.	.	.	.	.	.	.	.	.	.	.	.	.	.	.	.	.	.	.	.	.	.	.	.
chr11	118956194	118956194	G	C	intronic	HMBS	.	.	.	.	.	.	.	.	.	.	.	.	.	.	.	.	.	.	.	.	.	.	.	.	.	.	.	.	.
chr11	118956194	118956194	G	T	intronic	HMBS	.	.	.	.	.	.	.	.	.	.	.	.	.	.	.	.	.	.	.	.	.	.	.	.	.	.	.	.	.
chr11	118956195	118956195	A	G	intronic	HMBS	.	.	.	.	.	.	.	.	.	.	.	.	.	.	.	.	.	.	.	.	.	.	.	.	.	.	.	.	.
chr11	118956195	118956195	A	C	intronic	HMBS	.	.	.	.	.	.	.	.	.	.	.	.	.	.	.	.	.	.	.	.	.	.	.	.	.	.	.	.	.
chr11	118956195	118956195	A	T	intronic	HMBS	.	.	.	.	.	.	.	.	.	.	.	.	.	.	.	.	.	.	.	.	.	.	.	.	.	.	.	.	.
chr11	118956196	118956196	T	G	intronic	HMBS	.	.	.	.	.	.	.	.	.	.	.	.	.	.	.	.	.	.	.	.	.	.	.	.	.	.	.	.	.
chr11	118956196	118956196	T	C	intronic	HMBS	.	.	.	.	.	.	.	.	.	.	.	.	.	.	.	.	.	.	.	.	.	.	.	.	.	.	.	.	.
chr11	118956196	118956196	T	A	intronic	HMBS	.	.	.	.	.	.	.	.	.	.	.	.	.	.	.	.	.	.	.	.	.	.	.	.	.	.	.	.	.
chr11	118956197	118956197	T	G	intronic	HMBS	.	.	.	rs192972876	.	.	.	.	.	.	.	.	.	.	.	.	.	.	.	.	.	.	.	.	.	.	.	.	.
chr11	118956197	118956197	T	C	intronic	HMBS	.	.	.	.	.	.	.	.	.	.	.	.	.	.	.	.	.	.	.	.	.	.	.	.	.	.	.	.	.
chr11	118956197	118956197	T	A	intronic	HMBS	.	.	.	.	.	.	.	.	.	.	.	.	.	.	.	.	.	.	.	.	.	.	.	.	.	.	.	.	.
chr11	118956198	118956198	C	A	intronic	HMBS	.	.	.	.	.	.	.	.	.	.	.	.	.	.	.	.	.	.	.	.	.	.	.	.	.	.	.	.	.
chr11	118956198	118956198	C	G	intronic	HMBS	.	.	.	.	.	.	.	.	.	.	.	.	.	.	.	.	.	.	.	.	.	.	.	.	.	.	.	.	.
chr11	118956198	118956198	C	T	intronic	HMBS	.	.	.	.	.	.	.	.	.	.	.	.	.	.	.	.	.	.	.	.	.	.	.	.	.	.	.	.	.
chr11	118956199	118956199	A	G	intronic	HMBS	.	.	.	.	.	.	.	.	.	.	.	.	.	.	.	.	.	.	.	.	.	.	.	.	.	.	.	.	.
chr11	118956199	118956199	A	C	intronic	HMBS	.	.	.	.	.	.	.	.	.	.	.	.	.	.	.	.	.	.	.	.	.	.	.	.	.	.	.	.	.
chr11	118956199	118956199	A	T	intronic	HMBS	.	.	.	.	.	.	.	.	.	.	.	.	.	.	.	.	.	.	.	.	.	.	.	.	.	.	.	.	.
chr11	118956200	118956200	T	G	intronic	HMBS	.	.	.	.	.	.	.	.	.	.	.	.	.	.	.	.	.	.	.	.	.	.	.	.	.	.	.	.	.
chr11	118956200	118956200	T	C	intronic	HMBS	.	.	.	.	.	.	.	.	.	.	.	.	.	.	.	.	.	.	.	.	.	.	.	.	.	.	.	.	.
chr11	118956200	118956200	T	A	intronic	HMBS	.	.	.	.	.	.	.	.	.	.	.	.	.	.	.	.	.	.	.	.	.	.	.	.	.	.	.	.	.
chr11	118956201	118956201	A	G	intronic	HMBS	.	.	.	.	.	.	.	.	.	.	.	.	.	.	.	.	.	.	.	.	.	.	.	.	.	.	.	.	.
chr11	118956201	118956201	A	C	intronic	HMBS	.	.	.	.	.	.	.	.	.	.	.	.	.	.	.	.	.	.	.	.	.	.	.	.	.	.	.	.	.
chr11	118956201	118956201	A	T	intronic	HMBS	.	.	.	.	.	.	.	.	.	.	.	.	.	.	.	.	.	.	.	.	.	.	.	.	.	.	.	.	.
chr11	118956202	118956202	G	A	intronic	HMBS	.	.	.	.	.	.	.	.	.	.	.	.	.	.	.	.	.	.	.	.	.	.	.	.	.	.	.	.	.
chr11	118956202	118956202	G	C	intronic	HMBS	.	.	.	.	.	.	.	.	.	.	.	.	.	.	.	.	.	.	.	.	.	.	.	.	.	.	.	.	.
chr11	118956202	118956202	G	T	intronic	HMBS	.	.	.	.	.	.	.	.	.	.	.	.	.	.	.	.	.	.	.	.	.	.	.	.	.	.	.	.	.
chr11	118956203	118956203	G	A	intronic	HMBS	.	.	.	.	.	.	.	.	.	.	.	.	.	.	.	.	.	.	.	.	.	.	.	.	.	.	.	.	.
chr11	118956203	118956203	G	C	intronic	HMBS	.	.	.	.	.	.	.	.	.	.	.	.	.	.	.	.	.	.	.	.	.	.	.	.	.	.	.	.	.
chr11	118956203	118956203	G	T	intronic	HMBS	.	.	.	.	.	.	.	.	.	.	.	.	.	.	.	.	.	.	.	.	.	.	.	.	.	.	.	.	.
chr11	118956204	118956204	A	G	intronic	HMBS	.	.	.	.	.	.	.	.	.	.	.	.	.	.	.	.	.	.	.	.	.	.	.	.	.	.	.	.	.
chr11	118956204	118956204	A	C	intronic	HMBS	.	.	.	.	.	.	.	.	.	.	.	.	.	.	.	.	.	.	.	.	.	.	.	.	.	.	.	.	.
chr11	118956204	118956204	A	T	intronic	HMBS	.	.	.	.	.	.	.	.	.	.	.	.	.	.	.	.	.	.	.	.	.	.	.	.	.	.	.	.	.
chr11	118956205	118956205	G	A	intronic	HMBS	.	.	.	rs183341788	.	.	.	.	.	.	.	.	.	.	.	.	.	.	.	.	.	.	.	.	.	.	.	.	.
chr11	118956205	118956205	G	C	intronic	HMBS	.	.	.	.	.	.	.	.	.	.	.	.	.	.	.	.	.	.	.	.	.	.	.	.	.	.	.	.	.
chr11	118956205	118956205	G	T	intronic	HMBS	.	.	.	.	.	.	.	.	.	.	.	.	.	.	.	.	.	.	.	.	.	.	.	.	.	.	.	.	.
chr11	118956206	118956206	A	G	intronic	HMBS	.	.	.	.	.	.	.	.	.	.	.	.	.	.	.	.	.	.	.	.	.	.	.	.	.	.	.	.	.
chr11	118956206	118956206	A	C	intronic	HMBS	.	.	.	.	.	.	.	.	.	.	.	.	.	.	.	.	.	.	.	.	.	.	.	.	.	.	.	.	.
chr11	118956206	118956206	A	T	intronic	HMBS	.	.	.	.	.	.	.	.	.	.	.	.	.	.	.	.	.	.	.	.	.	.	.	.	.	.	.	.	.
chr11	118956207	118956207	G	A	intronic	HMBS	.	.	.	.	.	.	.	.	.	.	.	.	.	.	.	.	.	.	.	.	.	.	.	.	.	.	.	.	.
chr11	118956207	118956207	G	C	intronic	HMBS	.	.	.	.	.	.	.	.	.	.	.	.	.	.	.	.	.	.	.	.	.	.	.	.	.	.	.	.	.
chr11	118956207	118956207	G	T	intronic	HMBS	.	.	.	.	.	.	.	.	.	.	.	.	.	.	.	.	.	.	.	.	.	.	.	.	.	.	.	.	.
chr11	118956208	118956208	A	G	intronic	HMBS	.	.	.	.	.	.	.	.	.	.	.	.	.	.	.	.	.	.	.	.	.	.	.	.	.	.	.	.	.
chr11	118956208	118956208	A	C	intronic	HMBS	.	.	.	.	.	.	.	.	.	.	.	.	.	.	.	.	.	.	.	.	.	.	.	.	.	.	.	.	.
chr11	118956208	118956208	A	T	intronic	HMBS	.	.	.	.	.	.	.	.	.	.	.	.	.	.	.	.	.	.	.	.	.	.	.	.	.	.	.	.	.
chr11	118956209	118956209	G	A	intronic	HMBS	.	.	.	.	.	.	.	.	.	.	.	.	.	.	.	.	.	.	.	.	.	.	.	.	.	.	.	.	.
chr11	118956209	118956209	G	C	intronic	HMBS	.	.	.	.	.	.	.	.	.	.	.	.	.	.	.	.	.	.	.	.	.	.	.	.	.	.	.	.	.
chr11	118956209	118956209	G	T	intronic	HMBS	.	.	.	.	.	.	.	.	.	.	.	.	.	.	.	.	.	.	.	.	.	.	.	.	.	.	.	.	.
chr11	118956210	118956210	T	G	intronic	HMBS	.	.	.	.	.	.	.	.	.	.	.	.	.	.	.	.	.	.	.	.	.	.	.	.	.	.	.	.	.
chr11	118956210	118956210	T	C	intronic	HMBS	.	.	.	.	.	.	.	.	.	.	.	.	.	.	.	.	.	.	.	.	.	.	.	.	.	.	.	.	.
chr11	118956210	118956210	T	A	intronic	HMBS	.	.	.	.	.	.	.	.	.	.	.	.	.	.	.	.	.	.	.	.	.	.	.	.	.	.	.	.	.
chr11	118956211	118956211	A	G	intronic	HMBS	.	.	.	.	.	.	.	.	.	.	.	.	.	.	.	.	.	.	.	.	.	.	.	.	.	.	.	.	.
chr11	118956211	118956211	A	C	intronic	HMBS	.	.	.	.	.	.	.	.	.	.	.	.	.	.	.	.	.	.	.	.	.	.	.	.	.	.	.	.	.
chr11	118956211	118956211	A	T	intronic	HMBS	.	.	.	.	.	.	.	.	.	.	.	.	.	.	.	.	.	.	.	.	.	.	.	.	.	.	.	.	.
chr11	118956212	118956212	T	G	intronic	HMBS	.	.	.	.	.	.	.	.	.	.	.	.	.	.	.	.	.	.	.	.	.	.	.	.	.	.	.	.	.
chr11	118956212	118956212	T	C	intronic	HMBS	.	.	.	.	.	.	.	.	.	.	.	.	.	.	.	.	.	.	.	.	.	.	.	.	.	.	.	.	.
chr11	118956212	118956212	T	A	intronic	HMBS	.	.	.	.	.	.	.	.	.	.	.	.	.	.	.	.	.	.	.	.	.	.	.	.	.	.	.	.	.
chr11	118956213	118956213	C	A	intronic	HMBS	.	.	.	.	.	.	.	.	.	.	.	.	.	.	.	.	.	.	.	.	.	.	.	.	.	.	.	.	.
chr11	118956213	118956213	C	G	intronic	HMBS	.	.	.	.	.	.	.	.	.	.	.	.	.	.	.	.	.	.	.	.	.	.	.	.	.	.	.	.	.
chr11	118956213	118956213	C	T	intronic	HMBS	.	.	.	.	.	.	.	.	.	.	.	.	.	.	.	.	.	.	.	.	.	.	.	.	.	.	.	.	.
chr11	118956214	118956214	A	G	intronic	HMBS	.	.	.	.	.	.	.	.	.	.	.	.	.	.	.	.	.	.	.	.	.	.	.	.	.	.	.	.	.
chr11	118956214	118956214	A	C	intronic	HMBS	.	.	.	.	.	.	.	.	.	.	.	.	.	.	.	.	.	.	.	.	.	.	.	.	.	.	.	.	.
chr11	118956214	118956214	A	T	intronic	HMBS	.	.	.	.	.	.	.	.	.	.	.	.	.	.	.	.	.	.	.	.	.	.	.	.	.	.	.	.	.
chr11	118956215	118956215	G	A	intronic	HMBS	.	.	.	.	.	.	.	.	.	.	.	.	.	.	.	.	.	.	.	.	.	.	.	.	.	.	.	.	.
chr11	118956215	118956215	G	C	intronic	HMBS	.	.	.	.	.	.	.	.	.	.	.	.	.	.	.	.	.	.	.	.	.	.	.	.	.	.	.	.	.
chr11	118956215	118956215	G	T	intronic	HMBS	.	.	.	.	.	.	.	.	.	.	.	.	.	.	.	.	.	.	.	.	.	.	.	.	.	.	.	.	.
chr11	118956216	118956216	C	A	intronic	HMBS	.	.	.	.	.	.	.	.	.	.	.	.	.	.	.	.	.	.	.	.	.	.	.	.	.	.	.	.	.
chr11	118956216	118956216	C	G	intronic	HMBS	.	.	.	.	.	.	.	.	.	.	.	.	.	.	.	.	.	.	.	.	.	.	.	.	.	.	.	.	.
chr11	118956216	118956216	C	T	intronic	HMBS	.	.	.	.	.	.	.	.	.	.	.	.	.	.	.	.	.	.	.	.	.	.	.	.	.	.	.	.	.
chr11	118956217	118956217	C	A	intronic	HMBS	.	.	.	.	.	.	.	.	.	.	.	.	.	.	.	.	.	.	.	.	.	.	.	.	.	.	.	.	.
chr11	118956217	118956217	C	G	intronic	HMBS	.	.	.	.	.	.	.	.	.	.	.	.	.	.	.	.	.	.	.	.	.	.	.	.	.	.	.	.	.
chr11	118956217	118956217	C	T	intronic	HMBS	.	.	.	.	.	.	.	.	.	.	.	.	.	.	.	.	.	.	.	.	.	.	.	.	.	.	.	.	.
chr11	118956218	118956218	A	G	intronic	HMBS	.	.	.	.	.	.	.	.	.	.	.	.	.	.	.	.	.	.	.	.	.	.	.	.	.	.	.	.	.
chr11	118956218	118956218	A	C	intronic	HMBS	.	.	.	.	.	.	.	.	.	.	.	.	.	.	.	.	.	.	.	.	.	.	.	.	.	.	.	.	.
chr11	118956218	118956218	A	T	intronic	HMBS	.	.	.	.	.	.	.	.	.	.	.	.	.	.	.	.	.	.	.	.	.	.	.	.	.	.	.	.	.
chr11	118956219	118956219	A	G	intronic	HMBS	.	.	.	.	.	.	.	.	.	.	.	.	.	.	.	.	.	.	.	.	.	.	.	.	.	.	.	.	.
chr11	118956219	118956219	A	C	intronic	HMBS	.	.	.	.	.	.	.	.	.	.	.	.	.	.	.	.	.	.	.	.	.	.	.	.	.	.	.	.	.
chr11	118956219	118956219	A	T	intronic	HMBS	.	.	.	.	.	.	.	.	.	.	.	.	.	.	.	.	.	.	.	.	.	.	.	.	.	.	.	.	.
chr11	118956220	118956220	G	A	intronic	HMBS	.	.	.	.	.	.	.	.	.	.	.	.	.	.	.	.	.	.	.	.	.	.	.	.	.	.	.	.	.
chr11	118956220	118956220	G	C	intronic	HMBS	.	.	.	.	.	.	.	.	.	.	.	.	.	.	.	.	.	.	.	.	.	.	.	.	.	.	.	.	.
chr11	118956220	118956220	G	T	intronic	HMBS	.	.	.	.	.	.	.	.	.	.	.	.	.	.	.	.	.	.	.	.	.	.	.	.	.	.	.	.	.
chr11	118956221	118956221	C	A	intronic	HMBS	.	.	.	.	.	.	.	.	.	.	.	.	.	.	.	.	.	.	.	.	.	.	.	.	.	.	.	.	.
chr11	118956221	118956221	C	G	intronic	HMBS	.	.	.	.	.	.	.	.	.	.	.	.	.	.	.	.	.	.	.	.	.	.	.	.	.	.	.	.	.
chr11	118956221	118956221	C	T	intronic	HMBS	.	.	.	.	.	.	.	.	.	.	.	.	.	.	.	.	.	.	.	.	.	.	.	.	.	.	.	.	.
chr11	118956222	118956222	C	A	intronic	HMBS	.	.	.	.	.	.	.	.	.	.	.	.	.	.	.	.	.	.	.	.	.	.	.	.	.	.	.	.	.
chr11	118956222	118956222	C	G	intronic	HMBS	.	.	.	.	.	.	.	.	.	.	.	.	.	.	.	.	.	.	.	.	.	.	.	.	.	.	.	.	.
chr11	118956222	118956222	C	T	intronic	HMBS	.	.	.	.	.	.	.	.	.	.	.	.	.	.	.	.	.	.	.	.	.	.	.	.	.	.	.	.	.
chr11	118956223	118956223	T	G	intronic	HMBS	.	.	.	.	.	.	.	.	.	.	.	.	.	.	.	.	.	.	.	.	.	.	.	.	.	.	.	.	.
chr11	118956223	118956223	T	C	intronic	HMBS	.	.	.	.	.	.	.	.	.	.	.	.	.	.	.	.	.	.	.	.	.	.	.	.	.	.	.	.	.
chr11	118956223	118956223	T	A	intronic	HMBS	.	.	.	.	.	.	.	.	.	.	.	.	.	.	.	.	.	.	.	.	.	.	.	.	.	.	.	.	.
chr11	118956224	118956224	C	A	intronic	HMBS	.	.	.	.	.	.	.	.	.	.	.	.	.	.	.	.	.	.	.	.	.	.	.	.	.	.	.	.	.
chr11	118956224	118956224	C	G	intronic	HMBS	.	.	.	.	.	.	.	.	.	.	.	.	.	.	.	.	.	.	.	.	.	.	.	.	.	.	.	.	.
chr11	118956224	118956224	C	T	intronic	HMBS	.	.	.	.	.	.	.	.	.	.	.	.	.	.	.	.	.	.	.	.	.	.	.	.	.	.	.	.	.
chr11	118956225	118956225	C	A	intronic	HMBS	.	.	.	.	.	.	.	.	.	.	.	.	.	.	.	.	.	.	.	.	.	.	.	.	.	.	.	.	.
chr11	118956225	118956225	C	G	intronic	HMBS	.	.	.	.	.	.	.	.	.	.	.	.	.	.	.	.	.	.	.	.	.	.	.	.	.	.	.	.	.
chr11	118956225	118956225	C	T	intronic	HMBS	.	.	.	.	.	.	.	.	.	.	.	.	.	.	.	.	.	.	.	.	.	.	.	.	.	.	.	.	.
chr11	118956226	118956226	G	A	intronic	HMBS	.	.	.	.	.	.	.	.	.	.	.	.	.	.	.	.	.	.	.	.	.	.	.	.	.	.	.	.	.
chr11	118956226	118956226	G	C	intronic	HMBS	.	.	.	.	.	.	.	.	.	.	.	.	.	.	.	.	.	.	.	.	.	.	.	.	.	.	.	.	.
chr11	118956226	118956226	G	T	intronic	HMBS	.	.	.	.	.	.	.	.	.	.	.	.	.	.	.	.	.	.	.	.	.	.	.	.	.	.	.	.	.
chr11	118956227	118956227	A	G	intronic	HMBS	.	.	.	.	.	.	.	.	.	.	.	.	.	.	.	.	.	.	.	.	.	.	.	.	.	.	.	.	.
chr11	118956227	118956227	A	C	intronic	HMBS	.	.	.	.	.	.	.	.	.	.	.	.	.	.	.	.	.	.	.	.	.	.	.	.	.	.	.	.	.
chr11	118956227	118956227	A	T	intronic	HMBS	.	.	.	.	.	.	.	.	.	.	.	.	.	.	.	.	.	.	.	.	.	.	.	.	.	.	.	.	.
chr11	118956228	118956228	A	G	intronic	HMBS	.	.	.	.	.	.	.	.	.	.	.	.	.	.	.	.	.	.	.	.	.	.	.	.	.	.	.	.	.
chr11	118956228	118956228	A	C	intronic	HMBS	.	.	.	.	.	.	.	.	.	.	.	.	.	.	.	.	.	.	.	.	.	.	.	.	.	.	.	.	.
chr11	118956228	118956228	A	T	intronic	HMBS	.	.	.	.	.	.	.	.	.	.	.	.	.	.	.	.	.	.	.	.	.	.	.	.	.	.	.	.	.
chr11	118956229	118956229	C	A	intronic	HMBS	.	.	.	.	.	.	.	.	.	.	.	.	.	.	.	.	.	.	.	.	.	.	.	.	.	.	.	.	.
chr11	118956229	118956229	C	G	intronic	HMBS	.	.	.	.	.	.	.	.	.	.	.	.	.	.	.	.	.	.	.	.	.	.	.	.	.	.	.	.	.
chr11	118956229	118956229	C	T	intronic	HMBS	.	.	.	.	.	.	.	.	.	.	.	.	.	.	.	.	.	.	.	.	.	.	.	.	.	.	.	.	.
chr11	118956230	118956230	T	G	intronic	HMBS	.	.	.	.	.	.	.	.	.	.	.	.	.	.	.	.	.	.	.	.	.	.	.	.	.	.	.	.	.
chr11	118956230	118956230	T	C	intronic	HMBS	.	.	.	.	.	.	.	.	.	.	.	.	.	.	.	.	.	.	.	.	.	.	.	.	.	.	.	.	.
chr11	118956230	118956230	T	A	intronic	HMBS	.	.	.	.	.	.	.	.	.	.	.	.	.	.	.	.	.	.	.	.	.	.	.	.	.	.	.	.	.
chr11	118956231	118956231	G	A	intronic	HMBS	.	.	.	.	.	.	.	.	.	.	.	.	.	.	.	.	.	.	.	.	.	.	.	.	.	.	.	.	.
chr11	118956231	118956231	G	C	intronic	HMBS	.	.	.	.	.	.	.	.	.	.	.	.	.	.	.	.	.	.	.	.	.	.	.	.	.	.	.	.	.
chr11	118956231	118956231	G	T	intronic	HMBS	.	.	.	.	.	.	.	.	.	.	.	.	.	.	.	.	.	.	.	.	.	.	.	.	.	.	.	.	.
chr11	118956232	118956232	C	A	intronic	HMBS	.	.	.	.	.	.	.	.	.	.	.	.	.	.	.	.	.	.	.	.	.	.	.	.	.	.	.	.	.
chr11	118956232	118956232	C	G	intronic	HMBS	.	.	.	.	.	.	.	.	.	.	.	.	.	.	.	.	.	.	.	.	.	.	.	.	.	.	.	.	.
chr11	118956232	118956232	C	T	intronic	HMBS	.	.	.	.	.	.	.	.	.	.	.	.	.	.	.	.	.	.	.	.	.	.	.	.	.	.	.	.	.
chr11	118956233	118956233	A	G	intronic	HMBS	.	.	.	.	.	.	.	.	.	.	.	.	.	.	.	.	.	.	.	.	.	.	.	.	.	.	.	.	.
chr11	118956233	118956233	A	C	intronic	HMBS	.	.	.	.	.	.	.	.	.	.	.	.	.	.	.	.	.	.	.	.	.	.	.	.	.	.	.	.	.
chr11	118956233	118956233	A	T	intronic	HMBS	.	.	.	.	.	.	.	.	.	.	.	.	.	.	.	.	.	.	.	.	.	.	.	.	.	.	.	.	.
chr11	118956234	118956234	C	A	intronic	HMBS	.	.	.	.	.	.	.	.	.	.	.	.	.	.	.	.	.	.	.	.	.	.	.	.	.	.	.	.	.
chr11	118956234	118956234	C	G	intronic	HMBS	.	.	.	.	.	.	.	.	.	.	.	.	.	.	.	.	.	.	.	.	.	.	.	.	.	.	.	.	.
chr11	118956234	118956234	C	T	intronic	HMBS	.	.	.	.	.	.	.	.	.	.	.	.	.	.	.	.	.	.	.	.	.	.	.	.	.	.	.	.	.
chr11	118956235	118956235	A	G	intronic	HMBS	.	.	.	.	.	.	.	.	.	.	.	.	.	.	.	.	.	.	.	.	.	.	.	.	.	.	.	.	.
chr11	118956235	118956235	A	C	intronic	HMBS	.	.	.	.	.	.	.	.	.	.	.	.	.	.	.	.	.	.	.	.	.	.	.	.	.	.	.	.	.
chr11	118956235	118956235	A	T	intronic	HMBS	.	.	.	.	.	.	.	.	.	.	.	.	.	.	.	.	.	.	.	.	.	.	.	.	.	.	.	.	.
chr11	118956236	118956236	C	A	intronic	HMBS	.	.	.	.	.	.	.	.	.	.	.	.	.	.	.	.	.	.	.	.	.	.	.	.	.	.	.	.	.
chr11	118956236	118956236	C	G	intronic	HMBS	.	.	.	.	.	.	.	.	.	.	.	.	.	.	.	.	.	.	.	.	.	.	.	.	.	.	.	.	.
chr11	118956236	118956236	C	T	intronic	HMBS	.	.	.	.	.	.	.	.	.	.	.	.	.	.	.	.	.	.	.	.	.	.	.	.	.	.	.	.	.
chr11	118956237	118956237	A	G	intronic	HMBS	.	.	.	.	.	.	.	.	.	.	.	.	.	.	.	.	.	.	.	.	.	.	.	.	.	.	.	.	.
chr11	118956237	118956237	A	C	intronic	HMBS	.	.	.	.	.	.	.	.	.	.	.	.	.	.	.	.	.	.	.	.	.	.	.	.	.	.	.	.	.
chr11	118956237	118956237	A	T	intronic	HMBS	.	.	.	.	.	.	.	.	.	.	.	.	.	.	.	.	.	.	.	.	.	.	.	.	.	.	.	.	.
[truncated: 20,922 more rows]
