# Supplementary material for: Systematically Analyzing the Pathogenic Variations for Acute Intermittent Porphyria
Source: Front Pharmacol. 2019 Sep 13;10:1018. doi: 10.3389/fphar.2019.01018 (PMC6753391; doi:10.3389/fphar.2019.01018)
Supplement: Table S3 — Thirty four new potential deleterious mutations identified by our selection. [file Table_3.xlsx]

## Sheet: Sheet1
Chrom	Position	RSID	Reference	Alternate	Location	Transcript Consequence	Protein Consequence	Annotation	Allele Count	Allele Number	Number of Homozygotes	Freqency
11	118958995	rs189159450	C	T	exon 2	c.64C>T	p.R22C	missense	4	246254	0	1.62434e-05
11	118959007	.	C	T	exon 2	c.76C>T	p.R26C	missense	1	246252	0	4.06088e-06
11	118959797	rs761130805	A	G	exon 4	c.166A>G	p.M56V	missense	1	246268	0	4.06062e-06
11	118959939	.	A	T	exon 5	c.223A>T	p.S75C	missense	2	246268	0	8.12123e-06
11	118959940	rs767542253	G	A	econ 5	c.224G>A	p.S75N	missense	1	246268	0	4.06062e-06
11	118959954	.	G	A	exon 5	c.238G>A	p.E80K	missense	1	246268	0	4.06062e-06
11	118959960	.	G	C	exon 5	c.244G>C	p.E82Q	missense	1	246262	0	4.06072e-06
11	118959972	rs753502560	G	A	exon 5	c.256G>A	p.E86K	missense	1	246266	0	4.06065e-06
11	118959973	rs150763621	A	T	exon 5	c.257A>T	p.E86V	missense	211	277230	1	0.000761101
11	118959979	.	A	T	exon 5	c.263A>T	p.N88I	missense	1	246268	0	4.06062e-06
11	118959981	.	G	A	exon 5	c.265G>A	p.E89K	missense	1	30968	0	3.22914e-05
11	118960416	.	T	C	exon 6	c.290T>C	p.L97S	missense	1	245882	0	4.06699e-06
11	118960702	.	G	A	exon 7	c.347G>A	p.R116Q	missense	1	246252	0	4.06088e-06
11	118960719	rs143984293	G	C	exon 7	c.364G>C	p.A122P	missense	1	246270	0	4.06058e-06
11	118960777	rs376596502	G	A	exon 7	c.422G>A	p.S141N	missense	1	30972	0	3.22872e-05
11	118960901	.	G	A	exon 8	c.424G>A	p.V142M	missense	1	246268	0	4.06062e-06
11	118960904	rs797044923	G	A	exon 8	c.427G>A	p.V143M	missense	1	246270	0	4.06058e-06
11	118960911	rs769430198	C	A	exon 8	c.434C>A	p.T145N	missense	1	246270	0	4.06058e-06
11	118960932	.	C	T	exon 8	c.455C>T	p.A152V	missense	1	246266	0	4.06065e-06
11	118960953	rs777606124	C	T	exon 8	c.476C>T	p.P159L	missense	5	246258	1	2.03039e-05
11	118962124	rs118204095	G	A	exon 9	c.500G>A	p.R167Q	missense	11	179954	0	6.11267e-05
11	118962138	.	A	G	exon 9	c.514A>G	p.T172A	missense	2	179962	0	1.11135e-05
11	118962156	rs536814318	G	A	exon 9	c.532G>A	p.D178N	missense	80	149068	1	0.000536668
11	118962190	.	C	G	exon 9	c.566C>G	p.A189G	missense	2	149004	0	1.34225e-05
11	118963118	rs752355312	C	T	exon 11	c.656C>T	p.A219V	missense	6	246094	0	2.43809e-05
11	118963474	.	G	C	exon 12	c.778G>C	p.G260R	missense	1	246224	0	4.06134e-06
11	118963474	.	G	T	exon 12	c.778G>T	p.G260C	missense	1	246224	0	4.06134e-06
11	118963490	rs749407563	T	C	exon 12	c.794T>C	p.V265A	missense	2	246234	0	8.12236e-06
11	118963663	rs781050398	G	C	exon 13	c.844G>C	p.V282L	missense	2	246272	0	8.1211e-06
11	118963678	rs748974768	G	A	exon 13	c.859G>A	p.G287S	missense	1	246268	0	4.06062e-06
11	118963856	.	G	A	exon 14	c.949G>A	p.G317S	missense	1	246264	0	4.06068e-06
11	118963857	.	G	A	exon 14	c.950G>A	p.G317D	missense	1	246262	0	4.06072e-06
11	118963899	rs770086296	C	T	exon 14	c.992C>T	p.A331V	missense	9	277204	0	3.24671e-05
11	118963943	.	G	A	exon 14	c.1036G>A	p.G346R	missense	1	30930	0	3.23311e-05
