# Supplementary material for: Systematically Analyzing the Pathogenic Variations for Acute Intermittent Porphyria
Source: Front Pharmacol. 2019 Sep 13;10:1018. doi: 10.3389/fphar.2019.01018 (PMC6753391; doi:10.3389/fphar.2019.01018)
Supplement: Table S4 — Twenty three deleterious mutations with population distribution frequency. [file Table_4.xlsx]

## Sheet: Sheet1
Position	Mutation	SNP	Allele Count	Allele Number	Allele Count African	Allele Number African	Allele Count Ashkenazi Jewish	Allele Number Ashkenazi Jewish	Allele Count East Asian	Allele Number East Asian	Allele Count European (Finnish)	Allele Number European (Finnish)	Allele Count European (Non-Finnish)	Allele Number European (Non-Finnish)	Allele Count Latino	Allele Number Latino	Allele Count Other	Allele Number Other	Allele Count South Asian	Allele Number South Asian
118955746	exon1:c.G3A/p.M1I		1	245900	0	15264	0	9842	0	17234	0	22300	1	111424	0	33578	0	5478	0	30780
118958995	exon2:c.C64T/p.R22C		4	246254	0	15304	0	9850	0	17248	0	22300	4	111702	0	33582	0	5486	0	30782
118959007	exon2:c.C76T:p.R26C		1	246252	0	15304	0	9850	0	17248	0	22300	0	111702	1	33582	0	5484	0	30782
118959807	exon4:c.C176T:p.T59I		27	246268	0	15304	5	9850	0	17248	0	22300	3	111716	0	33582	0	5486	19	30782
118959973	exon5:c.A257T:p.E86V	rs150763621	211	277230	2	24034	169	10152	0	18868	0	25792	29	126714	1	34420	10	6468	0	30782
118960701	exon7:c.C346T:p.R116W	rs118204094	1	246250	0	15300	0	9850	0	17248	0	22300	1	111702	0	33582	0	5486	0	30782
118960702	exon7:c.G347A:p.R116Q		1	246252	0	15300	0	9850	1	17248	0	22300	0	111704	0	33582	0	5486	0	30782
118962123	exon9:c.C499T:p.R167W	rs118204101	6	148988	0	7666	0	8246	0	10234	3	15060	2	57186	1	23946	0	3828	0	22822
118962124	exon9:c.G500A:p.R167Q	rs118204095	11	179954	1	16394	0	8552	0	11856	0	18556	8	72186	1	24784	1	4806	0	22820
118962156	exon9:c.G532A:p.D178N		80	149068	0	7666	0	8252	0	10240	0	15064	0	57248	0	23950	1	3826	79	22822
118962193	exon9:c.C569T:p.T190I		7	179976	0	16382	0	8552	0	11856	0	18562	6	72208	1	24786	0	4808	0	22822
118962225	exon9:c.C601T:p.R201W	rs118204109	4	148664	0	7588	0	8242	1	10222	0	15054	2	56968	1	23946	0	3822	0	22822
118962228	exon9:c.G604T:p.V202L		3	179576	0	16312	0	8542	0	11840	0	18546	3	71926	0	24786	0	4804	0	22820
118962847	exon10:c.G625A:p.E209K		1	246248	0	15304	0	9850	0	17248	0	22296	1	111704	0	33580	0	5484	0	30782
118962856	exon10:c.A634G:p.M212V		1	246260	0	15304	0	9850	0	17248	0	22300	0	111710	1	33582	0	5486	0	30780
118963126	exon11:c.G664A:p.V222M		4	246154	0	15302	0	9850	0	17248	1	22210	2	111696	0	33582	0	5484	1	30782
118963136	exon11:c.G674A:p.R225Q	rs142459647	52	277150	3	24028	0	10152	1	18868	3	25738	39	126700	6	34418	0	6466	0	30780
118963150	exon11:c.G688T:p.D230Y		2	246224	0	15304	0	9850	0	17248	0	22268	2	111706	0	33582	0	5484	0	30782
118963216	exon11:c.G754A:p.A252T	rs118204113	3	246126	0	15300	0	9846	0	17248	0	22286	2	111604	0	33580	1	5482	0	30780
118963217	exon11:c.C755T:p.A252V	rs118204114	1	246140	0	15300	0	9846	0	17248	0	22288	1	111614	0	33580	0	5484	0	30780
118963469	exon11:c.A653G:p.E218G		6	246208	0	15304	0	9850	0	17248	0	22280	0	111686	1	33576	0	5484	5	30780
118963869	exon13:c.G842A:p.R281H	rs150428209	333	277218	6	24030	0	10152	1	18870	25	25794	268	126706	18	34420	6	6464	9	30782
118963982	exon13:c.G955A:p.D319N	rs144949995	31	276864	27	24022	0	10146	0	18868	0	25748	1	126428	0	34412	3	6460	0	30780
